# Supplementary material for: ADAR1-mediated RNA-editing of 3′UTRs in breast cancer
Source: Biol Res. 2018 Oct 5;51:36. doi: 10.1186/s40659-018-0185-4 (PMC6172785; doi:10.1186/s40659-018-0185-4)
Supplement: Supplementary file 1 — Additional file 1. A to G(I) variants present on breast cell lines. [file 40659_2018_185_MOESM1_ESM.xlsx]

## Sheet: SRR_Allin_editings_counts
A to G(I) variants on breast cell lines
CHROM	POS	REF	ALT	GENE_SYMBOL	UCSC_ID	STRAND	COUNT_SRR
chr10	100000020	A	G	R3HCC1L	uc001koz.4	+	1
chr10	100162999	T	C	PYROXD2	uc001kpb.3	-	1
chr10	100168607	T	C	PYROXD2	uc001kpb.3	-	1
chr10	100807603	T	C	HPSE2	uc009xwc.2	-	3
chr10	101158170	T	C	GOT1	uc001kpr.3	-	2
chr10	101159271	T	C	GOT1	uc001kpr.3	-	4
chr10	101159408	T	C	GOT1	uc001kpr.3	-	1
chr10	101180377	T	C	GOT1	uc001kpr.3	-	1
chr10	101465307	A	G	ENTPD7	uc001kqa.4	+	1
chr10	101475952	T	C	COX15	uc001kqb.4	-	1
chr10	101479372	T	C	COX15	uc001kqb.4	-	1
chr10	101479380	T	C	COX15	uc001kqb.4	-	1
chr10	101479464	T	C	COX15	uc001kqb.4	-	1
chr10	101479467	T	C	COX15	uc001kqb.4	-	2
chr10	101479520	T	C	COX15	uc001kqb.4	-	1
chr10	101503792	A	G	CUTC	uc001kqe.4	+	40
chr10	101511177	A	G	CUTC	uc001kqe.4	+	2
chr10	101512107	A	G	CUTC	uc001kqe.4	+	1
chr10	101515510	A	G	CUTC	uc001kqe.4	+	1
chr10	101554376	A	G	ABCC2	uc001kqf.2	+	2
chr10	101554428	A	G	ABCC2	uc001kqf.2	+	1
chr10	101554485	A	G	ABCC2	uc001kqf.2	+	2
chr10	101555858	A	G	ABCC2	uc001kqf.2	+	1
chr10	101555944	A	G	ABCC2	uc001kqf.2	+	1
chr10	101555949	A	G	ABCC2	uc001kqf.2	+	2
chr10	101556205	A	G	ABCC2	uc001kqf.2	+	10
chr10	101556206	A	G	ABCC2	uc001kqf.2	+	1
chr10	101556392	A	G	ABCC2	uc001kqf.2	+	2
chr10	101600534	A	G	ABCC2	uc001kqf.2	+	1
chr10	101603660	A	G	ABCC2	uc001kqf.2	+	1
chr10	101656156	T	C	DNMBP	uc001kqj.2	-	25
chr10	101662789	T	C	DNMBP	uc001kqj.2	-	1
chr10	101662897	T	C	DNMBP	uc001kqj.2	-	1
chr10	101802206	T	C	CPN1	uc001kql.2	-	1
chr10	101910880	T	C	ERLIN1	uc001kqn.4	-	1
chr10	101929659	T	C	ERLIN1	uc001kqn.4	-	1
chr10	101953899	T	C	CHUK	uc001kqp.3	-	1
chr10	101968442	T	C	CHUK	uc001kqp.3	-	1
chr10	101968480	T	C	CHUK	uc001kqp.3	-	2
chr10	101968481	T	C	CHUK	uc001kqp.3	-	1
chr10	101992194	T	C	CWF19L1	uc001kqq.1	-	5
chr10	101992259	T	C	CWF19L1	uc001kqq.1	-	4
chr10	101992267	T	C	CWF19L1	uc001kqq.1	-	3
chr10	101992307	T	C	CWF19L1	uc001kqq.1	-	4
chr10	101992308	T	C	CWF19L1	uc001kqq.1	-	4
chr10	101992425	T	C	CWF19L1	uc001kqq.1	-	26
chr10	101992683	T	C	CWF19L1	uc001kqq.1	-	10
chr10	101992684	T	C	CWF19L1	uc001kqq.1	-	3
chr10	101992783	T	C	CWF19L1	uc001kqq.1	-	26
chr10	101992793	T	C	CWF19L1	uc001kqq.1	-	10
chr10	101992810	T	C	CWF19L1	uc001kqq.1	-	19
chr10	101992848	T	C	CWF19L1	uc001kqq.1	-	3
chr10	101992878	T	C	CWF19L1	uc001kqq.1	-	6
chr10	101992898	T	C	CWF19L1	uc001kqq.1	-	29
chr10	101992899	T	C	CWF19L1	uc001kqq.1	-	15
chr10	101996342	T	C	CWF19L1	uc001kqq.1	-	1
chr10	102008372	T	C	CWF19L1	uc001kqq.1	-	23
chr10	102010486	T	C	CWF19L1	uc001kqq.1	-	1
chr10	102010610	T	C	CWF19L1	uc001kqq.1	-	1
chr10	102012003	T	C	CWF19L1	uc001kqq.1	-	1
chr10	102012869	T	C	CWF19L1	uc001kqq.1	-	1
chr10	102012888	T	C	CWF19L1	uc001kqq.1	-	1
chr10	102012892	T	C	CWF19L1	uc001kqq.1	-	2
chr10	102012905	T	C	CWF19L1	uc001kqq.1	-	5
chr10	102012909	T	C	CWF19L1	uc001kqq.1	-	3
chr10	102116524	A	G	SCD	uc001kqy.3	+	2
chr10	102117836	A	G	SCD	uc001kqy.3	+	1
chr10	102117857	A	G	SCD	uc001kqy.3	+	1
chr10	102120489	A	G	SCD	uc001kqy.3	+	1
chr10	102121601	A	G	SCD	uc001kqy.3	+	45
chr10	102134510	A	G	LINC00263	uc001kqz.4	+	1
chr10	102134841	A	G	LINC00263	uc001kqz.4	+	1
chr10	102135549	A	G	LINC00263	uc001kqz.4	+	2
chr10	102135654	A	G	LINC00263	uc001kqz.4	+	1
chr10	102136014	A	G	LINC00263	uc001kqz.4	+	1
chr10	102136978	A	G	LINC00263	uc001kqz.4	+	3
chr10	102137054	A	G	LINC00263	uc001kqz.4	+	1
chr10	102137060	A	G	LINC00263	uc001kqz.4	+	1
chr10	102137061	A	G	LINC00263	uc001kqz.4	+	1
chr10	102137141	A	G	LINC00263	uc001kqz.4	+	1
chr10	102137237	A	G	LINC00263	uc001kqz.4	+	1
chr10	102137588	A	G	LINC00263	uc001kqz.4	+	5
chr10	102137644	A	G	LINC00263	uc001kqz.4	+	3
chr10	102137750	A	G	LINC00263	uc001kqz.4	+	1
chr10	102138519	A	G	LINC00263	uc001kqz.4	+	2
chr10	102138520	A	G	LINC00263	uc001kqz.4	+	1
chr10	102138544	A	G	LINC00263	uc001kqz.4	+	1
chr10	102138569	A	G	LINC00263	uc001kqz.4	+	1
chr10	102138618	A	G	LINC00263	uc001kqz.4	+	1
chr10	102138640	A	G	LINC00263	uc001kqz.4	+	5
chr10	102138683	A	G	LINC00263	uc001kqz.4	+	1
chr10	102138710	A	G	LINC00263	uc001kqz.4	+	1
chr10	102139176	A	G	LINC00263	uc001kqz.4	+	3
chr10	102139225	A	G	LINC00263	uc001kqz.4	+	1
chr10	102139229	A	G	LINC00263	uc001kqz.4	+	2
chr10	102139235	A	G	LINC00263	uc001kqz.4	+	1
chr10	102139771	A	G	LINC00263	uc001kqz.4	+	1
chr10	102139854	A	G	LINC00263	uc001kqz.4	+	2
chr10	102140368	A	G	LINC00263	uc001kqz.4	+	1
chr10	102140495	A	G	LINC00263	uc001kqz.4	+	13
chr10	102145558	A	G	LINC00263	uc001kqz.4	+	3
chr10	102282030	T	C	SEC31B	uc010qpq.1	-	1
chr10	102282078	T	C	SEC31B	uc010qpq.1	-	1
chr10	102282137	T	C	SEC31B	uc010qpq.1	-	1
chr10	102304857	A	G	HIF1AN	uc001krj.4	+	46
chr10	102307010	A	G	HIF1AN	uc001krj.4	+	12
chr10	102312464	A	G	HIF1AN	uc001krj.4	+	1
chr10	102697020	A	G	FAM178A	uc001krs.3	+	1
chr10	102700234	A	G	FAM178A	uc001krs.3	+	1
chr10	102710429	A	G	FAM178A	uc001krs.3	+	2
chr10	102712229	A	G	FAM178A	uc001krs.3	+	1
chr10	102712585	A	G	FAM178A	uc001krs.3	+	1
chr10	102712621	A	G	FAM178A	uc001krs.3	+	1
chr10	102713903	A	G	FAM178A	uc001krs.3	+	2
chr10	102713970	A	G	FAM178A	uc001krs.3	+	1
chr10	102714445	A	G	FAM178A	uc001krs.3	+	1
chr10	102714572	A	G	FAM178A	uc001krs.3	+	2
chr10	102714904	A	G	FAM178A	uc001krs.3	+	2
chr10	102714958	A	G	FAM178A	uc001krs.3	+	1
chr10	102714971	A	G	FAM178A	uc001krs.3	+	1
chr10	102715620	A	G	FAM178A	uc001krs.3	+	1
chr10	102738179	T	C	MRPL43	uc001kry.1	-	1
chr10	102742497	T	C	MRPL43	uc001kry.1	-	1
chr10	102744116	T	C	MRPL43	uc001kry.1	-	2
chr10	102744675	A	G	SEMA4G	uc001krv.3	+	1
chr10	102760796	A	G	LZTS2	uc001ksj.3	+	1
chr10	102764109	A	G	LZTS2	uc001ksj.3	+	6
chr10	102764131	A	G	LZTS2	uc001ksj.3	+	1
chr10	102764213	A	G	LZTS2	uc001ksj.3	+	2
chr10	102764239	A	G	LZTS2	uc001ksj.3	+	51
chr10	102764245	A	G	LZTS2	uc001ksj.3	+	20
chr10	102764665	A	G	LZTS2	uc001ksj.3	+	1
chr10	102764780	A	G	LZTS2	uc001ksj.3	+	1
chr10	102764785	A	G	LZTS2	uc001ksj.3	+	28
chr10	102764809	A	G	LZTS2	uc001ksj.3	+	11
chr10	102764840	A	G	LZTS2	uc001ksj.3	+	10
chr10	102764861	A	G	LZTS2	uc001ksj.3	+	1
chr10	102764890	A	G	LZTS2	uc001ksj.3	+	6
chr10	102764895	A	G	LZTS2	uc001ksj.3	+	21
chr10	102764900	A	G	LZTS2	uc001ksj.3	+	12
chr10	102777203	T	C	PDZD7	uc021pxc.1	-	4
chr10	102777342	T	C	PDZD7	uc021pxc.1	-	5
chr10	102777347	T	C	PDZD7	uc021pxc.1	-	1
chr10	102777461	T	C	PDZD7	uc021pxc.1	-	3
chr10	102795862	A	G	SFXN3	uc001ksp.3	+	3
chr10	103124689	A	G	BTRC	uc001ksz.2	+	1
chr10	103380485	T	C	FBXW4	uc001kto.3	-	1
chr10	103449370	T	C	FBXW4	uc001kto.3	-	1
chr10	103545622	T	C	MGEA5	uc001ktu.2	-	1
chr10	103547576	T	C	MGEA5	uc001ktu.2	-	1
chr10	103547608	T	C	MGEA5	uc001ktu.2	-	1
chr10	103547628	T	C	MGEA5	uc001ktu.2	-	7
chr10	103547640	T	C	MGEA5	uc001ktu.2	-	1
chr10	103547952	T	C	MGEA5	uc001ktu.2	-	2
chr10	103547960	T	C	MGEA5	uc001ktu.2	-	8
chr10	103549053	T	C	MGEA5	uc001ktu.2	-	1
chr10	103549169	T	C	MGEA5	uc001ktu.2	-	6
chr10	103549474	T	C	MGEA5	uc001ktu.2	-	9
chr10	103549480	T	C	MGEA5	uc001ktu.2	-	22
chr10	103549539	T	C	MGEA5	uc001ktu.2	-	13
chr10	103549614	T	C	MGEA5	uc001ktu.2	-	1
chr10	103549649	T	C	MGEA5	uc001ktu.2	-	1
chr10	103549660	T	C	MGEA5	uc001ktu.2	-	7
chr10	103549695	T	C	MGEA5	uc001ktu.2	-	6
chr10	103549702	T	C	MGEA5	uc001ktu.2	-	6
chr10	103550106	T	C	MGEA5	uc001ktu.2	-	1
chr10	103550261	T	C	MGEA5	uc001ktu.2	-	1
chr10	103570073	T	C	MGEA5	uc001ktv.2	-	2
chr10	103570585	T	C	MGEA5	uc001ktv.2	-	1
chr10	103570615	T	C	MGEA5	uc001ktv.2	-	3
chr10	103570629	T	C	MGEA5	uc001ktv.2	-	1
chr10	103570641	T	C	MGEA5	uc001ktv.2	-	5
chr10	103570642	T	C	MGEA5	uc001ktv.2	-	1
chr10	103570643	T	C	MGEA5	uc001ktv.2	-	4
chr10	103570644	T	C	MGEA5	uc001ktv.2	-	1
chr10	103570675	T	C	MGEA5	uc001ktv.2	-	11
chr10	103570680	T	C	MGEA5	uc001ktv.2	-	12
chr10	103570699	T	C	MGEA5	uc001ktv.2	-	1
chr10	103570714	T	C	MGEA5	uc001ktv.2	-	1
chr10	103570720	T	C	MGEA5	uc001ktv.2	-	1
chr10	103570929	T	C	MGEA5	uc001ktv.2	-	14
chr10	103570943	T	C	MGEA5	uc001ktv.2	-	11
chr10	103570963	T	C	MGEA5	uc001ktv.2	-	2
chr10	103570966	T	C	MGEA5	uc001ktv.2	-	1
chr10	103570980	T	C	MGEA5	uc001ktv.2	-	1
chr10	103570998	T	C	MGEA5	uc001ktv.2	-	1
chr10	103571021	T	C	MGEA5	uc001ktv.2	-	14
chr10	103571024	T	C	MGEA5	uc001ktv.2	-	1
chr10	103571257	T	C	MGEA5	uc001ktv.2	-	1
chr10	103571335	T	C	MGEA5	uc001ktv.2	-	1
chr10	103571427	T	C	MGEA5	uc001ktv.2	-	39
chr10	103573370	T	C	MGEA5	uc001ktv.2	-	2
chr10	103597304	T	C	KCNIP2	uc009xwu.3	-	1
chr10	103871500	T	C	LDB1	uc009xwz.3	-	1
chr10	103871594	T	C	LDB1	uc009xwz.3	-	1
chr10	103920593	A	G	NOLC1	uc001kuo.2	+	1
chr10	103921422	A	G	NOLC1	uc001kuo.2	+	1
chr10	104108635	A	G	GBF1	uc001kux.2	+	2
chr10	104108799	A	G	GBF1	uc001kux.2	+	1
chr10	104135345	A	G	GBF1	uc001kux.2	+	2
chr10	104154361	A	G	NFKB2	uc001kva.4	+	6
chr10	104212223	A	G	LOC100505761	uc001kvq.2	+	2
chr10	104212252	A	G	LOC100505761	uc001kvq.2	+	4
chr10	104212326	A	G	LOC100505761	uc001kvq.2	+	13
chr10	104213205	A	G	LOC100505761	uc001kvq.2	+	6
chr10	104213342	A	G	LOC100505761	uc001kvq.2	+	7
chr10	104213388	A	G	LOC100505761	uc001kvq.2	+	2
chr10	104213702	A	G	LOC100505761	uc001kvq.2	+	3
chr10	104213757	A	G	LOC100505761	uc001kvq.2	+	12
chr10	104225963	A	G	TMEM180	uc001kvs.3	+	1
chr10	104226818	A	G	TMEM180	uc001kvs.3	+	1
chr10	104227462	A	G	TMEM180	uc001kvs.3	+	1
chr10	104235928	A	G	TMEM180	uc001kvt.3	+	1
chr10	104236039	A	G	TMEM180	uc001kvt.3	+	26
chr10	104236047	A	G	TMEM180	uc001kvt.3	+	1
chr10	104236197	A	G	TMEM180	uc001kvt.3	+	1
chr10	104272588	A	G	SUFU	uc001kvw.2	+	2
chr10	104272592	A	G	SUFU	uc001kvw.2	+	1
chr10	104272704	A	G	SUFU	uc001kvw.2	+	5
chr10	104310554	A	G	SUFU	uc001kvw.2	+	1
chr10	104310555	A	G	SUFU	uc001kvw.2	+	1
chr10	104312067	A	G	SUFU	uc001kvw.2	+	1
chr10	104312069	A	G	SUFU	uc001kvw.2	+	1
chr10	104444906	T	C	ARL3	uc001kwa.3	-	1
chr10	104475004	A	G	SFXN2	uc001kwb.2	+	3
chr10	104476427	A	G	SFXN2	uc001kwb.2	+	3
chr10	104496076	A	G	SFXN2	uc001kwb.2	+	1
chr10	104496242	A	G	SFXN2	uc001kwb.2	+	3
chr10	104496303	A	G	SFXN2	uc001kwb.2	+	3
chr10	104496357	A	G	SFXN2	uc001kwb.2	+	2
chr10	104497837	A	G	SFXN2	uc001kwb.2	+	3
chr10	104497868	A	G	SFXN2	uc001kwb.2	+	3
chr10	104497882	A	G	SFXN2	uc001kwb.2	+	1
chr10	104497883	A	G	SFXN2	uc001kwb.2	+	6
chr10	104558814	A	G	WBP1L	uc001kwf.4	+	1
chr10	104565288	A	G	WBP1L	uc001kwf.4	+	1
chr10	104569814	A	G	WBP1L	uc001kwf.4	+	1
chr10	104571503	A	G	WBP1L	uc001kwf.4	+	1
chr10	104581022	A	G	WBP1L	uc009xxg.1	+	1
chr10	104623994	A	G	C10orf32	uc001kwh.2	+	1
chr10	104634422	A	G	C10orf32-AS3MT	uc001kwj.3	+	1
chr10	104636166	A	G	C10orf32-AS3MT	uc001kwj.3	+	1
chr10	104636795	A	G	C10orf32-AS3MT	uc001kwj.3	+	25
chr10	104660583	A	G	C10orf32-AS3MT	uc001kwj.3	+	1
chr10	104660654	A	G	C10orf32-AS3MT	uc001kwj.3	+	2
chr10	104660655	A	G	C10orf32-AS3MT	uc001kwj.3	+	2
chr10	104660733	A	G	C10orf32-AS3MT	uc001kwj.3	+	1
chr10	104660750	A	G	C10orf32-AS3MT	uc001kwj.3	+	1
chr10	104660776	A	G	C10orf32-AS3MT	uc001kwj.3	+	5
chr10	104660826	A	G	C10orf32-AS3MT	uc001kwj.3	+	4
chr10	104660970	A	G	C10orf32-AS3MT	uc001kwj.3	+	1
chr10	104661031	A	G	C10orf32-AS3MT	uc001kwj.3	+	21
chr10	104661076	A	G	C10orf32-AS3MT	uc001kwj.3	+	1
chr10	104661092	A	G	C10orf32-AS3MT	uc001kwj.3	+	5
chr10	104661126	A	G	C10orf32-AS3MT	uc001kwj.3	+	1
chr10	104661132	A	G	C10orf32-AS3MT	uc001kwj.3	+	9
chr10	104661135	A	G	C10orf32-AS3MT	uc001kwj.3	+	7
chr10	104661157	A	G	C10orf32-AS3MT	uc001kwj.3	+	1
chr10	104661212	A	G	C10orf32-AS3MT	uc001kwj.3	+	1
chr10	104921445	T	C	NT5C2	uc001kwo.3	-	1
chr10	104929186	T	C	NT5C2	uc001kwo.3	-	1
chr10	104930026	T	C	NT5C2	uc001kwo.3	-	1
chr10	104936154	T	C	NT5C2	uc001kwo.3	-	1
chr10	104936409	T	C	NT5C2	uc001kwo.3	-	4
chr10	104936507	T	C	NT5C2	uc001kwo.3	-	1
chr10	104937357	T	C	NT5C2	uc001kwo.3	-	11
chr10	104937381	T	C	NT5C2	uc001kwo.3	-	1
chr10	104937394	T	C	NT5C2	uc001kwo.3	-	4
chr10	104937430	T	C	NT5C2	uc001kwo.3	-	1
chr10	104937443	T	C	NT5C2	uc001kwo.3	-	9
chr10	104937794	T	C	NT5C2	uc001kwo.3	-	3
chr10	104937807	T	C	NT5C2	uc001kwo.3	-	24
chr10	104938042	T	C	NT5C2	uc001kwo.3	-	2
chr10	104938060	T	C	NT5C2	uc001kwo.3	-	3
chr10	104938079	T	C	NT5C2	uc001kwo.3	-	4
chr10	104938136	T	C	NT5C2	uc001kwo.3	-	5
chr10	104938174	T	C	NT5C2	uc001kwo.3	-	1
chr10	104938180	T	C	NT5C2	uc001kwo.3	-	3
chr10	104938190	T	C	NT5C2	uc001kwo.3	-	1
chr10	104938193	T	C	NT5C2	uc001kwo.3	-	4
chr10	104938194	T	C	NT5C2	uc001kwo.3	-	2
chr10	104938202	T	C	NT5C2	uc001kwo.3	-	3
chr10	104938220	T	C	NT5C2	uc001kwo.3	-	1
chr10	104938279	T	C	NT5C2	uc001kwo.3	-	1
chr10	104938345	T	C	NT5C2	uc001kwo.3	-	2
chr10	104938355	T	C	NT5C2	uc001kwo.3	-	12
chr10	104938364	T	C	NT5C2	uc001kwo.3	-	1
chr10	104938395	T	C	NT5C2	uc001kwo.3	-	6
chr10	104938422	T	C	NT5C2	uc001kwo.3	-	8
chr10	104938465	T	C	NT5C2	uc001kwo.3	-	7
chr10	104938475	T	C	NT5C2	uc001kwo.3	-	4
chr10	104938500	T	C	NT5C2	uc001kwo.3	-	1
chr10	104938524	T	C	NT5C2	uc001kwo.3	-	3
chr10	104938578	T	C	NT5C2	uc001kwo.3	-	4
chr10	104938861	T	C	NT5C2	uc001kwo.3	-	2
chr10	104938913	T	C	NT5C2	uc001kwo.3	-	2
chr10	104938933	T	C	NT5C2	uc001kwo.3	-	2
chr10	104938960	T	C	NT5C2	uc001kwo.3	-	1
chr10	104938976	T	C	NT5C2	uc001kwo.3	-	1
chr10	104938995	T	C	NT5C2	uc001kwo.3	-	1
chr10	104939346	T	C	NT5C2	uc001kwo.3	-	1
chr10	104939349	T	C	NT5C2	uc001kwo.3	-	13
chr10	104939407	T	C	NT5C2	uc001kwo.3	-	2
chr10	104940232	T	C	NT5C2	uc001kwo.3	-	8
chr10	104940263	T	C	NT5C2	uc001kwo.3	-	3
chr10	104940774	T	C	NT5C2	uc001kwo.3	-	1
chr10	105005817	A	G	LOC729020	uc009xxi.2	+	61
chr10	105005827	A	G	LOC729020	uc009xxi.2	+	40
chr10	105006060	A	G	LOC729020	uc009xxi.2	+	81
chr10	105006399	A	G	LOC729020	uc009xxi.2	+	12
chr10	105006437	A	G	LOC729020	uc009xxi.2	+	2
chr10	105149626	T	C	USMG5	uc001kww.2	-	1
chr10	105149627	T	C	USMG5	uc001kww.2	-	1
chr10	105150199	T	C	USMG5	uc001kww.2	-	8
chr10	105166550	A	G	PDCD11	uc001kwy.1	+	1
chr10	105182800	A	G	PDCD11	uc001kwy.1	+	1
chr10	105190695	A	G	PDCD11	uc001kwy.1	+	2
chr10	105191203	A	G	PDCD11	uc001kwy.1	+	1
chr10	105207971	T	C	CALHM2	uc001kxa.3	-	2
chr10	105207980	T	C	CALHM2	uc001kxa.3	-	1
chr10	105208097	T	C	CALHM2	uc001kxa.3	-	1
chr10	1053071	A	G	GTPBP4	uc010qad.2	+	3
chr10	105642031	T	C	OBFC1	uc001kxl.3	-	1
chr10	105777289	A	G	SLK	uc001kxp.1	+	1
chr10	105777307	A	G	SLK	uc001kxp.1	+	2
chr10	105786490	A	G	SLK	uc001kxp.1	+	1
chr10	105803341	T	C	COL17A1	uc001kxr.3	-	3
chr10	106019694	A	G	GSTO1	uc021pxr.1	+	2
chr10	106039701	A	G	GSTO2	uc001kyb.3	+	1
chr10	106039730	A	G	GSTO2	uc001kyb.3	+	3
chr10	106039739	A	G	GSTO2	uc001kyb.3	+	1
chr10	106042191	A	G	GSTO2	uc001kyb.3	+	1
chr10	106042227	A	G	GSTO2	uc001kyb.3	+	1
chr10	106042237	A	G	GSTO2	uc001kyb.3	+	5
chr10	106043122	A	G	GSTO2	uc001kyb.3	+	5
chr10	106043150	A	G	GSTO2	uc001kyb.3	+	1
chr10	106043183	A	G	GSTO2	uc001kyb.3	+	1
chr10	106043263	A	G	GSTO2	uc001kyb.3	+	12
chr10	106043286	A	G	GSTO2	uc001kyb.3	+	1
chr10	106043326	A	G	GSTO2	uc001kyb.3	+	4
chr10	106043371	A	G	GSTO2	uc001kyb.3	+	1
chr10	106043868	A	G	GSTO2	uc001kyb.3	+	1
chr10	106044020	A	G	GSTO2	uc001kyb.3	+	2
chr10	106044073	A	G	GSTO2	uc001kyb.3	+	1
chr10	106045349	A	G	GSTO2	uc001kyb.3	+	1
chr10	106045423	A	G	GSTO2	uc001kyb.3	+	2
chr10	106046835	A	G	GSTO2	uc001kyb.3	+	1
chr10	106046843	A	G	GSTO2	uc001kyb.3	+	2
chr10	106046911	A	G	GSTO2	uc001kyb.3	+	1
chr10	106046928	A	G	GSTO2	uc001kyb.3	+	1
chr10	106047049	A	G	GSTO2	uc001kyb.3	+	2
chr10	106047855	A	G	GSTO2	uc001kyb.3	+	5
chr10	106048918	A	G	GSTO2	uc001kyb.3	+	1
chr10	106048969	A	G	GSTO2	uc001kyb.3	+	3
chr10	106048990	A	G	GSTO2	uc001kyb.3	+	8
chr10	106049063	A	G	GSTO2	uc001kyb.3	+	6
chr10	106049088	A	G	GSTO2	uc001kyb.3	+	3
chr10	106049093	A	G	GSTO2	uc001kyb.3	+	1
chr10	106049119	A	G	GSTO2	uc001kyb.3	+	1
chr10	106049122	A	G	GSTO2	uc001kyb.3	+	12
chr10	106049127	A	G	GSTO2	uc001kyb.3	+	3
chr10	106050008	A	G	GSTO2	uc001kyb.3	+	5
chr10	106050009	A	G	GSTO2	uc001kyb.3	+	2
chr10	106050014	A	G	GSTO2	uc001kyb.3	+	1
chr10	106050143	A	G	GSTO2	uc001kyb.3	+	1
chr10	106050169	A	G	GSTO2	uc001kyb.3	+	1
chr10	106053063	A	G	GSTO2	uc001kyb.3	+	1
chr10	106053068	A	G	GSTO2	uc001kyb.3	+	1
chr10	106053255	A	G	GSTO2	uc001kyb.3	+	1
chr10	106053383	A	G	GSTO2	uc001kyb.3	+	1
chr10	106053388	A	G	GSTO2	uc001kyb.3	+	3
chr10	106053431	A	G	GSTO2	uc001kyb.3	+	1
chr10	106053528	A	G	GSTO2	uc001kyb.3	+	1
chr10	106056119	A	G	GSTO2	uc001kyb.3	+	12
chr10	106056314	A	G	GSTO2	uc001kyb.3	+	5
chr10	106056771	A	G	GSTO2	uc001kyb.3	+	3
chr10	106056799	A	G	GSTO2	uc001kyb.3	+	1
chr10	106056817	A	G	GSTO2	uc001kyb.3	+	2
chr10	106057445	A	G	GSTO2	uc001kyb.3	+	7
chr10	106062402	A	G	AK094859	uc001kyd.1	+	1
chr10	106062492	A	G	AK094859	uc001kyd.1	+	2
chr10	1076955	A	G	IDI2-AS1	uc010qaf.1	+	1
chr10	1089362	T	C	IDI1	uc001igc.3	-	2
chr10	1090114	A	G	IDI2-AS1	uc010qaf.1	+	2
chr10	1101277	A	G	WDR37	uc031ptc.1	+	1
chr10	111651586	T	C	XPNPEP1	uc001kyp.2	-	65
chr10	1118282	A	G	WDR37	uc031ptc.1	+	2
chr10	111872980	A	G	ADD3	uc001kyt.4	+	1
chr10	112586394	A	G	RBM20	uc001kzf.2	+	1
chr10	112598323	A	G	RBM20	uc001kzf.2	+	1
chr10	112639286	A	G	PDCD4	uc010qre.2	+	1
chr10	112660262	T	C	BBIP1	uc009xxw.2	-	1
chr10	112667097	T	C	BBIP1	uc009xxw.2	-	1
chr10	112667144	T	C	BBIP1	uc009xxw.2	-	2
chr10	112667156	T	C	BBIP1	uc009xxw.2	-	1
chr10	112696614	A	G	SHOC2	uc001kzl.4	+	1
chr10	112696792	A	G	SHOC2	uc001kzl.4	+	73
chr10	112696829	A	G	SHOC2	uc001kzl.4	+	7
chr10	112696877	T	C	RPL13AP6	uc010qrh.1	-	2
chr10	112696931	T	C	RPL13AP6	uc010qrh.1	-	49
chr10	112696986	T	C	RPL13AP6	uc010qrh.1	-	37
chr10	11373309	A	G	CELF2	uc010qbj.1	+	1
chr10	114209254	A	G	VTI1A	uc001kzx.3	+	17
chr10	114209292	A	G	VTI1A	uc001kzx.3	+	1
chr10	114209347	A	G	VTI1A	uc001kzx.3	+	9
chr10	114209353	A	G	VTI1A	uc001kzx.3	+	4
chr10	114209390	A	G	VTI1A	uc001kzx.3	+	16
chr10	114209404	A	G	VTI1A	uc001kzx.3	+	6
chr10	114209431	A	G	VTI1A	uc001kzx.3	+	1
chr10	114209432	A	G	VTI1A	uc001kzx.3	+	1
chr10	114209714	A	G	VTI1A	uc001kzx.3	+	3
chr10	114209722	A	G	VTI1A	uc001kzx.3	+	1
chr10	114209727	A	G	VTI1A	uc001kzx.3	+	2
chr10	114209757	A	G	VTI1A	uc001kzx.3	+	4
chr10	114209768	A	G	VTI1A	uc001kzx.3	+	13
chr10	114209859	A	G	VTI1A	uc001kzx.3	+	2
chr10	114209888	A	G	VTI1A	uc001kzx.3	+	1
chr10	114209912	A	G	VTI1A	uc001kzx.3	+	2
chr10	114308318	A	G	VTI1A	uc001kzy.3	+	9
chr10	114308483	A	G	VTI1A	uc001kzy.3	+	2
chr10	114575675	A	G	VTI1A	uc001kzz.3	+	1
chr10	114583584	A	G	AL050000	uc001laa.3	+	1
chr10	114587102	A	G	AL050000	uc001laa.3	+	1
chr10	1149414	A	G	WDR37	uc031ptc.1	+	1
chr10	11543181	T	C	USP6NL	uc001iks.1	-	1
chr10	115515224	A	G	PLEKHS1	uc001las.2	+	8
chr10	115515264	A	G	PLEKHS1	uc001las.2	+	3
chr10	115515275	A	G	PLEKHS1	uc001las.2	+	3
chr10	115515338	A	G	PLEKHS1	uc001las.2	+	3
chr10	115515344	A	G	PLEKHS1	uc001las.2	+	1
chr10	115515347	A	G	PLEKHS1	uc001las.2	+	2
chr10	115516015	A	G	PLEKHS1	uc001las.2	+	1
chr10	115516099	A	G	PLEKHS1	uc001las.2	+	1
chr10	115516114	A	G	PLEKHS1	uc001las.2	+	1
chr10	115516808	A	G	PLEKHS1	uc001las.2	+	1
chr10	115519056	A	G	PLEKHS1	uc001las.2	+	2
chr10	115519065	A	G	PLEKHS1	uc001las.2	+	1
chr10	115519119	A	G	PLEKHS1	uc001las.2	+	1
chr10	115521591	A	G	PLEKHS1	uc001las.2	+	1
chr10	115522647	A	G	PLEKHS1	uc001las.2	+	1
chr10	115522648	A	G	PLEKHS1	uc001las.2	+	5
chr10	115522725	A	G	PLEKHS1	uc001las.2	+	1
chr10	115522726	A	G	PLEKHS1	uc001las.2	+	1
chr10	115525311	A	G	PLEKHS1	uc001las.2	+	1
chr10	115525803	A	G	PLEKHS1	uc001las.2	+	3
chr10	115538651	A	G	PLEKHS1	uc001las.2	+	1
chr10	115538652	A	G	PLEKHS1	uc001las.2	+	1
chr10	115539068	A	G	PLEKHS1	uc001las.2	+	2
chr10	115539105	A	G	PLEKHS1	uc001las.2	+	6
chr10	115671104	A	G	NHLRC2	uc001lax.2	+	1
chr10	115674078	A	G	AK000154	uc001laz.3	+	1
chr10	115884989	T	C	C10orf118	uc009xye.1	-	9
chr10	115988588	A	G	TDRD1	uc001lbf.3	+	4
chr10	115988695	A	G	TDRD1	uc001lbf.3	+	1
chr10	115988748	A	G	TDRD1	uc001lbf.3	+	2
chr10	115988767	A	G	TDRD1	uc001lbf.3	+	12
chr10	115988803	A	G	TDRD1	uc001lbf.3	+	7
chr10	115989347	A	G	TDRD1	uc001lbg.1	+	3
chr10	115989364	A	G	TDRD1	uc001lbg.1	+	10
chr10	115989388	A	G	TDRD1	uc001lbg.1	+	9
chr10	115989401	A	G	TDRD1	uc001lbg.1	+	4
chr10	115989412	A	G	TDRD1	uc001lbg.1	+	1
chr10	115989420	A	G	TDRD1	uc001lbg.1	+	1
chr10	115989434	A	G	TDRD1	uc001lbg.1	+	3
chr10	115989447	A	G	TDRD1	uc001lbg.1	+	4
chr10	115989449	A	G	TDRD1	uc001lbg.1	+	1
chr10	115989659	A	G	TDRD1	uc001lbg.1	+	7
chr10	115989667	A	G	TDRD1	uc001lbg.1	+	3
chr10	115989719	A	G	TDRD1	uc001lbg.1	+	2
chr10	115989772	A	G	TDRD1	uc001lbg.1	+	3
chr10	115989789	A	G	TDRD1	uc001lbg.1	+	1
chr10	115989797	A	G	TDRD1	uc001lbg.1	+	5
chr10	115989850	A	G	TDRD1	uc001lbg.1	+	1
chr10	115989851	A	G	TDRD1	uc001lbg.1	+	2
chr10	115989852	A	G	TDRD1	uc001lbg.1	+	7
chr10	115990567	A	G	TDRD1	uc001lbg.1	+	10
chr10	115990614	A	G	TDRD1	uc001lbg.1	+	1
chr10	115990637	A	G	TDRD1	uc001lbg.1	+	4
chr10	115990638	A	G	TDRD1	uc001lbg.1	+	4
chr10	115990679	A	G	TDRD1	uc001lbg.1	+	2
chr10	115990683	A	G	TDRD1	uc001lbg.1	+	3
chr10	115990705	A	G	TDRD1	uc001lbg.1	+	1
chr10	115990732	A	G	TDRD1	uc001lbg.1	+	1
chr10	115991646	A	G	TDRD1	uc001lbg.1	+	6
chr10	115991661	A	G	TDRD1	uc001lbg.1	+	1
chr10	116032696	A	G	VWA2	uc001lbl.2	+	4
chr10	116032697	A	G	VWA2	uc001lbl.2	+	4
chr10	116036281	A	G	VWA2	uc001lbl.2	+	1
chr10	116051759	A	G	VWA2	uc001lbl.2	+	2
chr10	116051781	A	G	VWA2	uc001lbl.2	+	1
chr10	116051782	A	G	VWA2	uc001lbl.2	+	1
chr10	116051826	A	G	VWA2	uc001lbl.2	+	8
chr10	116051840	A	G	VWA2	uc001lbl.2	+	2
chr10	116051885	A	G	VWA2	uc001lbl.2	+	1
chr10	116051915	A	G	VWA2	uc001lbl.2	+	3
chr10	116051916	A	G	VWA2	uc001lbl.2	+	2
chr10	116051956	A	G	VWA2	uc001lbl.2	+	12
chr10	116051975	A	G	VWA2	uc001lbl.2	+	13
chr10	116052018	A	G	VWA2	uc001lbl.2	+	7
chr10	116052019	A	G	VWA2	uc001lbl.2	+	10
chr10	116052483	A	G	VWA2	uc001lbl.2	+	1
chr10	116052513	A	G	VWA2	uc001lbl.2	+	16
chr10	116052545	A	G	VWA2	uc001lbl.2	+	1
chr10	116052564	A	G	VWA2	uc001lbl.2	+	1
chr10	116052582	A	G	VWA2	uc001lbl.2	+	3
chr10	116052594	A	G	VWA2	uc001lbl.2	+	3
chr10	116052604	A	G	VWA2	uc001lbl.2	+	8
chr10	116052631	A	G	VWA2	uc001lbl.2	+	1
chr10	116052639	A	G	VWA2	uc001lbl.2	+	2
chr10	116052649	A	G	VWA2	uc001lbl.2	+	1
chr10	116052700	A	G	VWA2	uc001lbl.2	+	8
chr10	116052727	A	G	VWA2	uc001lbl.2	+	3
chr10	116052740	A	G	VWA2	uc001lbl.2	+	1
chr10	116195401	T	C	ABLIM1	uc021pyu.1	-	1
chr10	116209215	T	C	ABLIM1	uc021pyu.1	-	1
chr10	116606424	A	G	FAM160B1	uc001lcb.3	+	1
chr10	116736528	A	G	TRUB1	uc010qsl.2	+	7
chr10	11798874	A	G	ECHDC3	uc001ikw.4	+	1
chr10	118199282	A	G	PNLIPRP3	uc001lcl.4	+	3
chr10	118199406	A	G	PNLIPRP3	uc001lcl.4	+	32
chr10	118202760	A	G	PNLIPRP3	uc001lcl.4	+	2
chr10	118228833	A	G	PNLIPRP3	uc001lcl.4	+	1
chr10	118441390	T	C	HSPA12A	uc001lct.3	-	8
chr10	118585008	T	C	HSPA12A	uc001lcu.3	-	1
chr10	118585016	T	C	HSPA12A	uc001lcu.3	-	1
chr10	118590041	T	C	HSPA12A	uc001lcu.3	-	1
chr10	118590042	T	C	HSPA12A	uc001lcu.3	-	1
chr10	118590059	T	C	HSPA12A	uc001lcu.3	-	2
chr10	118590080	T	C	HSPA12A	uc001lcu.3	-	1
chr10	118590081	T	C	HSPA12A	uc001lcu.3	-	2
chr10	118590152	T	C	HSPA12A	uc001lcu.3	-	2
chr10	118590160	T	C	HSPA12A	uc001lcu.3	-	3
chr10	118591741	T	C	HSPA12A	uc001lcu.3	-	3
chr10	118591746	T	C	HSPA12A	uc001lcu.3	-	1
chr10	118591747	T	C	HSPA12A	uc001lcu.3	-	2
chr10	118591750	T	C	HSPA12A	uc001lcu.3	-	8
chr10	118591817	T	C	HSPA12A	uc001lcu.3	-	4
chr10	118591827	T	C	HSPA12A	uc001lcu.3	-	2
chr10	118591897	T	C	HSPA12A	uc001lcu.3	-	17
chr10	118656383	T	C	KIAA1598	uc021pzk.1	-	2
chr10	118656385	T	C	KIAA1598	uc021pzk.1	-	1
chr10	118656410	T	C	KIAA1598	uc021pzk.1	-	1
chr10	118656414	T	C	KIAA1598	uc021pzk.1	-	1
chr10	118656442	T	C	KIAA1598	uc021pzk.1	-	2
chr10	118656446	T	C	KIAA1598	uc021pzk.1	-	8
chr10	118656455	T	C	KIAA1598	uc021pzk.1	-	1
chr10	118656500	T	C	KIAA1598	uc021pzk.1	-	4
chr10	118656536	T	C	KIAA1598	uc021pzk.1	-	3
chr10	118656545	T	C	KIAA1598	uc021pzk.1	-	1
chr10	118656564	T	C	KIAA1598	uc021pzk.1	-	2
chr10	118656590	T	C	KIAA1598	uc021pzk.1	-	2
chr10	118656591	T	C	KIAA1598	uc021pzk.1	-	1
chr10	118656622	T	C	KIAA1598	uc021pzk.1	-	4
chr10	118657582	T	C	KIAA1598	uc021pzk.1	-	5
chr10	118657673	T	C	KIAA1598	uc021pzk.1	-	1
chr10	118657676	T	C	KIAA1598	uc021pzk.1	-	0
chr10	118657691	T	C	KIAA1598	uc021pzk.1	-	1
chr10	118657717	T	C	KIAA1598	uc021pzk.1	-	2
chr10	118657756	T	C	KIAA1598	uc021pzk.1	-	16
chr10	118657757	T	C	KIAA1598	uc021pzk.1	-	24
chr10	118657800	T	C	KIAA1598	uc021pzk.1	-	5
chr10	118657803	T	C	KIAA1598	uc021pzk.1	-	5
chr10	11894657	A	G	PROSER2	uc001ikx.3	+	1
chr10	11896425	A	G	PROSER2	uc001ikx.3	+	1
chr10	11896436	A	G	PROSER2	uc001ikx.3	+	1
chr10	11896446	A	G	PROSER2	uc001ikx.3	+	1
chr10	11896686	A	G	PROSER2	uc001ikx.3	+	1
chr10	11897352	A	G	PROSER2	uc001ikx.3	+	1
chr10	11899601	A	G	PROSER2	uc001ikx.3	+	1
chr10	11899654	A	G	PROSER2	uc001ikx.3	+	1
chr10	11899958	A	G	PROSER2	uc001ikx.3	+	1
chr10	11900003	A	G	PROSER2	uc001ikx.3	+	1
chr10	11900037	A	G	PROSER2	uc001ikx.3	+	2
chr10	11900038	A	G	PROSER2	uc001ikx.3	+	2
chr10	11900073	A	G	PROSER2	uc001ikx.3	+	3
chr10	11900118	A	G	PROSER2	uc001ikx.3	+	1
chr10	11900121	A	G	PROSER2	uc001ikx.3	+	1
chr10	11900197	A	G	PROSER2	uc001ikx.3	+	2
chr10	11900212	A	G	PROSER2	uc001ikx.3	+	1
chr10	11900741	A	G	PROSER2	uc001ikx.3	+	2
chr10	11902347	A	G	PROSER2	uc001ikx.3	+	2
chr10	11902382	A	G	PROSER2	uc001ikx.3	+	1
chr10	11902472	A	G	PROSER2	uc001ikx.3	+	1
chr10	11914002	A	G	PROSER2	uc001ikx.3	+	1
chr10	119245101	T	C	EMX2OS	uc001ldf.3	-	1
chr10	119245143	T	C	EMX2OS	uc001ldf.3	-	1
chr10	119245149	T	C	EMX2OS	uc001ldf.3	-	1
chr10	119245180	T	C	EMX2OS	uc001ldf.3	-	1
chr10	119246269	T	C	EMX2OS	uc001ldf.3	-	1
chr10	119246850	T	C	EMX2OS	uc001ldf.3	-	1
chr10	119246894	T	C	EMX2OS	uc001ldf.3	-	1
chr10	119246913	T	C	EMX2OS	uc001ldf.3	-	1
chr10	119248221	T	C	EMX2OS	uc001ldf.3	-	1
chr10	119248287	T	C	EMX2OS	uc001ldf.3	-	1
chr10	119798594	T	C	RAB11FIP2	uc009xyz.2	-	1
chr10	120440679	T	C	CACUL1	uc010qst.1	-	1
chr10	120440733	T	C	CACUL1	uc010qst.1	-	1
chr10	120441534	T	C	CACUL1	uc010qst.1	-	1
chr10	120442185	T	C	CACUL1	uc010qst.1	-	1
chr10	120443940	T	C	CACUL1	uc010qst.1	-	1
chr10	120489852	T	C	CACUL1	uc010qst.1	-	1
chr10	12063515	T	C	UPF2	uc001ilc.3	-	1
chr10	12064231	T	C	UPF2	uc001ilc.3	-	1
chr10	12065567	T	C	UPF2	uc001ilc.3	-	1
chr10	12065818	T	C	UPF2	uc001ilc.3	-	1
chr10	12065981	T	C	UPF2	uc001ilc.3	-	1
chr10	12067867	T	C	UPF2	uc001ilc.3	-	1
chr10	120793430	A	G	NANOS1	uc009xzf.1	+	1
chr10	120812025	T	C	EIF3A	uc010qsu.2	-	5
chr10	120812047	T	C	EIF3A	uc010qsu.2	-	1
chr10	120813113	T	C	EIF3A	uc010qsu.2	-	1
chr10	120813115	T	C	EIF3A	uc010qsu.2	-	1
chr10	120813213	T	C	EIF3A	uc010qsu.2	-	2
chr10	120864858	A	G	FAM45B	uc010qsy.2	+	2
chr10	120864886	A	G	FAM45B	uc010qsy.2	+	1
chr10	120864893	A	G	FAM45B	uc010qsy.2	+	2
chr10	120864928	A	G	FAM45B	uc010qsy.2	+	10
chr10	120865275	A	G	FAM45B	uc010qsy.2	+	1
chr10	120865319	A	G	FAM45B	uc010qsy.2	+	1
chr10	120865912	A	G	FAM45B	uc010qsy.2	+	1
chr10	120865982	A	G	FAM45B	uc010qsy.2	+	1
chr10	120867033	A	G	FAM45B	uc010qsy.2	+	1
chr10	120867562	A	G	FAM45B	uc010qsy.2	+	1
chr10	120923051	T	C	SFXN4	uc001leb.3	-	2
chr10	120923396	T	C	SFXN4	uc001leb.3	-	1
chr10	120923404	T	C	SFXN4	uc001leb.3	-	1
chr10	120923526	T	C	SFXN4	uc001leb.3	-	1
chr10	120936441	T	C	PRDX3	uc001lec.3	-	1
chr10	12113716	A	G	DHTKD1	uc001ild.5	+	1
chr10	12113761	A	G	DHTKD1	uc001ild.5	+	2
chr10	12115559	A	G	DHTKD1	uc001ild.5	+	1
chr10	12117563	A	G	DHTKD1	uc001ild.5	+	1
chr10	12118238	A	G	DHTKD1	uc001ild.5	+	1
chr10	12118577	A	G	DHTKD1	uc001ild.5	+	1
chr10	12120366	A	G	DHTKD1	uc001ild.5	+	1
chr10	121263338	T	C	RGS10	uc001lee.3	-	1
chr10	12128425	A	G	DHTKD1	uc001ild.5	+	1
chr10	121339783	T	C	TIAL1	uc001lek.1	-	1
chr10	121345529	T	C	TIAL1	uc001lek.1	-	1
chr10	121347762	T	C	TIAL1	uc001lek.1	-	2
chr10	121350665	T	C	TIAL1	uc001lek.1	-	2
chr10	12155338	A	G	DHTKD1	uc001ild.5	+	1
chr10	12155692	A	G	DHTKD1	uc001ild.5	+	2
chr10	12155697	A	G	DHTKD1	uc001ild.5	+	1
chr10	12163032	A	G	DHTKD1	uc001ild.5	+	6
chr10	12163033	A	G	DHTKD1	uc001ild.5	+	20
chr10	12163099	A	G	DHTKD1	uc001ild.5	+	1
chr10	12163126	A	G	DHTKD1	uc001ild.5	+	18
chr10	12163207	A	G	DHTKD1	uc001ild.5	+	1
chr10	12163573	A	G	DHTKD1	uc001ild.5	+	2
chr10	12164385	A	G	DHTKD1	uc001ild.5	+	74
chr10	12164428	A	G	DHTKD1	uc001ild.5	+	3
chr10	12164542	A	G	DHTKD1	uc001ild.5	+	73
chr10	121698544	A	G	SEC23IP	uc010qtc.2	+	2
chr10	121699066	A	G	SEC23IP	uc010qtc.2	+	1
chr10	12192520	A	G	SEC61A2	uc001ilg.4	+	1
chr10	12193804	A	G	SEC61A2	uc001ilg.4	+	21
chr10	12193809	A	G	SEC61A2	uc001ilg.4	+	1
chr10	12193871	A	G	SEC61A2	uc001ilg.4	+	1
chr10	12193872	A	G	SEC61A2	uc001ilg.4	+	3
chr10	12194219	A	G	SEC61A2	uc001ilg.4	+	10
chr10	12194259	A	G	SEC61A2	uc001ilg.4	+	3
chr10	12194341	A	G	SEC61A2	uc001ilg.4	+	1
chr10	12194342	A	G	SEC61A2	uc001ilg.4	+	1
chr10	12194497	A	G	SEC61A2	uc001ilg.4	+	2
chr10	12194573	A	G	SEC61A2	uc001ilg.4	+	8
chr10	12201466	A	G	SEC61A2	uc001ilg.4	+	2
chr10	12201502	A	G	SEC61A2	uc001ilg.4	+	1
chr10	12201568	A	G	SEC61A2	uc001ilg.4	+	1
chr10	12210665	A	G	SEC61A2	uc001ilg.4	+	1
chr10	12224097	T	C	NUDT5	uc001ilj.3	-	1
chr10	12237776	T	C	NUDT5	uc001ilj.3	-	1
chr10	122607117	T	C	WDR11-AS1	uc001lfb.1	-	1
chr10	122638182	A	G	WDR11	uc010qte.2	+	1
chr10	122663616	A	G	WDR11	uc010qte.2	+	1
chr10	122664327	A	G	WDR11	uc010qte.2	+	2
chr10	12272998	A	G	CDC123	uc001ill.3	+	1
chr10	12286798	A	G	CDC123	uc001ill.3	+	1
chr10	12287388	A	G	CDC123	uc001ill.3	+	1
chr10	123247516	T	C	FGFR2	uc001lfn.5	-	1
chr10	123247892	T	C	FGFR2	uc001lfn.5	-	1
chr10	123251195	T	C	FGFR2	uc001lfn.5	-	1
chr10	123270652	T	C	FGFR2	uc001lfn.5	-	1
chr10	123280365	T	C	FGFR2	uc001lfn.5	-	1
chr10	123280386	T	C	FGFR2	uc001lfn.5	-	2
chr10	123280915	T	C	FGFR2	uc001lfn.5	-	1
chr10	123281879	T	C	FGFR2	uc001lfn.5	-	1
chr10	123289940	T	C	FGFR2	uc001lfn.5	-	2
chr10	123293883	T	C	FGFR2	uc001lfn.5	-	1
chr10	123721425	T	C	NSMCE4A	uc001lfs.3	-	1
chr10	123721452	T	C	NSMCE4A	uc001lfs.3	-	1
chr10	123721455	T	C	NSMCE4A	uc001lfs.3	-	1
chr10	123721539	T	C	NSMCE4A	uc001lfs.3	-	1
chr10	123721591	T	C	NSMCE4A	uc001lfs.3	-	1
chr10	123721611	T	C	NSMCE4A	uc001lfs.3	-	4
chr10	123974969	A	G	TACC2	uc001lfv.3	+	1
chr10	123982732	A	G	TACC2	uc001lfv.3	+	1
chr10	123982787	A	G	TACC2	uc001lfv.3	+	1
chr10	124266921	A	G	HTRA1	uc001lgj.2	+	3
chr10	124612828	T	C	FAM24B-CUZD1	uc010qtz.2	-	1
chr10	124615188	A	G	LOC399815	uc001lgu.3	+	1
chr10	124651311	A	G	LOC399815	uc010qua.1	+	1
chr10	124651372	A	G	LOC399815	uc010qua.1	+	1
chr10	124651431	A	G	LOC399815	uc010qua.1	+	1
chr10	124651535	A	G	LOC399815	uc010qua.1	+	1
chr10	124652654	A	G	LOC399815	uc010qua.1	+	1
chr10	124652809	A	G	LOC399815	uc010qua.1	+	1
chr10	124652812	A	G	LOC399815	uc010qua.1	+	2
chr10	124653094	A	G	LOC399815	uc010qua.1	+	2
chr10	124653104	A	G	LOC399815	uc010qua.1	+	3
chr10	124653424	A	G	LOC399815	uc010qua.1	+	1
chr10	124743786	A	G	PSTK	uc001lgy.1	+	1
chr10	124758200	T	C	IKZF5	uc031pxn.1	-	2
chr10	124758663	T	C	IKZF5	uc031pxn.1	-	1
chr10	124760660	T	C	IKZF5	uc031pxn.1	-	1
chr10	124761888	T	C	IKZF5	uc031pxn.1	-	1
chr10	124762609	T	C	IKZF5	uc031pxn.1	-	1
chr10	124762698	T	C	IKZF5	uc031pxn.1	-	1
chr10	124773951	A	G	ACADSB	uc001lhb.3	+	1
chr10	124778260	A	G	ACADSB	uc001lhb.3	+	1
chr10	124778275	A	G	ACADSB	uc001lhb.3	+	1
chr10	124778392	A	G	ACADSB	uc001lhb.3	+	1
chr10	124786865	A	G	ACADSB	uc001lhb.3	+	1
chr10	124786866	A	G	ACADSB	uc001lhb.3	+	1
chr10	124788276	A	G	ACADSB	uc001lhb.3	+	1
chr10	124812680	A	G	ACADSB	uc001lhb.3	+	2
chr10	125779440	T	C	CHST15	uc001lhm.4	-	1
chr10	126311355	T	C	FAM53B	uc001lhu.1	-	1
chr10	126438751	T	C	FAM53B	uc001lhu.1	-	1
chr10	126439316	T	C	FAM53B	uc001lhu.1	-	1
chr10	126439558	T	C	FAM53B	uc001lhu.1	-	1
chr10	126441427	T	C	FAM53B	uc001lhu.1	-	1
chr10	126451032	T	C	FAM53B	uc001lhu.1	-	5
chr10	126451093	T	C	FAM53B	uc001lhu.1	-	1
chr10	126451098	T	C	FAM53B	uc001lhu.1	-	5
chr10	126455893	T	C	FAM53B	uc001lhu.1	-	9
chr10	126472276	T	C	FAM53B	uc001lhu.1	-	1
chr10	126472353	T	C	FAM53B	uc001lhu.1	-	1
chr10	126473243	T	C	FAM53B	uc001lhu.1	-	1
chr10	126474237	T	C	FAM53B	uc001lhu.1	-	1
chr10	126475144	T	C	FAM53B	uc001lhu.1	-	1
chr10	126476189	T	C	FAM53B	uc001lhu.1	-	2
chr10	126476247	T	C	FAM53B	uc001lhu.1	-	5
chr10	126674864	A	G	ZRANB1	uc010qug.2	+	3
chr10	126811757	T	C	CTBP2	uc009yak.3	-	2
chr10	126836249	T	C	CTBP2	uc009yak.3	-	1
chr10	127436428	A	G	C10orf137	uc001lin.3	+	2
chr10	127437303	A	G	C10orf137	uc001lin.3	+	1
chr10	127437330	A	G	C10orf137	uc001lin.3	+	24
chr10	127437333	A	G	C10orf137	uc001lin.3	+	2
chr10	127438660	A	G	C10orf137	uc001liq.1	+	1
chr10	127448142	A	G	C10orf137	uc001liq.1	+	1
chr10	127480557	T	C	UROS	uc001liw.4	-	2
chr10	127480558	T	C	UROS	uc001liw.4	-	3
chr10	127480585	T	C	UROS	uc001liw.4	-	10
chr10	127483551	T	C	UROS	uc001liw.4	-	50
chr10	127530506	A	G	BCCIP	uc001ljc.4	+	2
chr10	127538594	A	G	BCCIP	uc001ljd.4	+	1
chr10	127545418	T	C	DHX32	uc001ljf.1	-	2
chr10	127546669	T	C	DHX32	uc001ljf.1	-	1
chr10	127546749	T	C	DHX32	uc001ljf.1	-	1
chr10	127558243	T	C	DHX32	uc001ljf.1	-	3
chr10	127566107	T	C	DHX32	uc001ljf.1	-	1
chr10	128600706	A	G	DOCK1	uc010qun.2	+	1
chr10	128603209	A	G	DOCK1	uc010qun.2	+	1
chr10	128610585	A	G	DOCK1	uc010qun.2	+	2
chr10	128610590	A	G	DOCK1	uc010qun.2	+	1
chr10	128611465	A	G	DOCK1	uc010qun.2	+	1
chr10	12868021	A	G	CAMK1D	uc001iln.3	+	1
chr10	12868051	A	G	CAMK1D	uc001iln.3	+	1
chr10	12869941	A	G	CAMK1D	uc001ilo.3	+	1
chr10	128822946	A	G	DOCK1	uc010qun.2	+	28
chr10	129179550	A	G	DOCK1	uc010qun.2	+	1
chr10	129851430	A	G	PTPRE	uc001lkb.3	+	1
chr10	129851447	A	G	PTPRE	uc001lkb.3	+	1
chr10	129851490	A	G	PTPRE	uc001lkb.3	+	1
chr10	129852838	A	G	PTPRE	uc001lkb.3	+	1
chr10	13100444	T	C	CCDC3	uc001ilr.2	-	1
chr10	13166114	A	G	OPTN	uc010qbr.1	+	1
chr10	13179033	A	G	OPTN	uc010qbr.1	+	1
chr10	13179095	A	G	OPTN	uc010qbr.1	+	1
chr10	131862306	T	C	LOC387723	uc010qus.2	-	1
chr10	131903290	T	C	LOC387723	uc010qus.2	-	1
chr10	131903356	T	C	LOC387723	uc010qus.2	-	1
chr10	131903760	T	C	LOC387723	uc010qus.2	-	1
chr10	131903878	T	C	LOC387723	uc010qus.2	-	1
chr10	131903882	T	C	LOC387723	uc010qus.2	-	1
chr10	131904623	A	G	CTAGE7P	uc021qax.1	+	7
chr10	131905039	A	G	CTAGE7P	uc021qax.1	+	2
chr10	131905094	A	G	CTAGE7P	uc021qax.1	+	5
chr10	131905261	A	G	CTAGE7P	uc021qax.1	+	5
chr10	131905492	T	C	LOC387723	uc010qus.2	-	26
chr10	131905814	T	C	LOC387723	uc010qus.2	-	4
chr10	131905818	T	C	LOC387723	uc010qus.2	-	5
chr10	131906479	A	G	CTAGE7P	uc021qax.1	+	2
chr10	131958255	A	G	GLRX3	uc001lkm.2	+	1
chr10	131981616	A	G	GLRX3	uc001lko.3	+	1
chr10	131981655	A	G	GLRX3	uc001lko.3	+	2
chr10	131981723	A	G	GLRX3	uc001lko.3	+	2
chr10	131982669	A	G	GLRX3	uc001lko.3	+	1
chr10	13237273	A	G	MCM10	uc001ima.3	+	35
chr10	13244173	A	G	MCM10	uc001ima.3	+	1
chr10	13252540	A	G	MCM10	uc001ima.3	+	1
chr10	13333679	T	C	PHYH	uc001imf.3	-	1
chr10	13333738	T	C	PHYH	uc001imf.3	-	3
chr10	13333765	T	C	PHYH	uc001imf.3	-	1
chr10	133763009	A	G	PPP2R2D	uc001lkr.3	+	1
chr10	133763026	A	G	PPP2R2D	uc001lkr.3	+	1
chr10	133788083	T	C	BNIP3	uc001lkv.1	-	1
chr10	13387549	T	C	SEPHS1	uc001imk.3	-	1
chr10	134028558	T	C	STK32C	uc010quu.1	-	1
chr10	134031638	T	C	STK32C	uc010quu.1	-	1
chr10	134031804	T	C	STK32C	uc010quu.1	-	1
chr10	134144104	T	C	STK32C	uc010quu.1	-	11
chr10	134144122	T	C	STK32C	uc010quu.1	-	5
chr10	134144144	T	C	STK32C	uc010quu.1	-	1
chr10	134144150	T	C	STK32C	uc010quu.1	-	3
chr10	134144287	T	C	STK32C	uc010quu.1	-	6
chr10	134144444	T	C	STK32C	uc010quu.1	-	2
chr10	134144450	T	C	STK32C	uc010quu.1	-	5
chr10	134144462	T	C	STK32C	uc010quu.1	-	1
chr10	134144583	T	C	STK32C	uc010quu.1	-	1
chr10	134144664	T	C	STK32C	uc010quu.1	-	4
chr10	134984823	A	G	KNDC1	uc001llz.1	+	2
chr10	134985240	A	G	KNDC1	uc001llz.1	+	1
chr10	134985355	A	G	KNDC1	uc001llz.1	+	1
chr10	134986315	A	G	KNDC1	uc001llz.1	+	2
chr10	134986323	A	G	KNDC1	uc001llz.1	+	1
chr10	134986360	A	G	KNDC1	uc001llz.1	+	1
chr10	134991923	A	G	KNDC1	uc001llz.1	+	1
chr10	135077628	T	C	ADAM8	uc010qva.2	-	1
chr10	135077662	T	C	ADAM8	uc010qva.2	-	2
chr10	135077768	T	C	ADAM8	uc010qva.2	-	1
chr10	135077837	T	C	ADAM8	uc010qva.2	-	1
chr10	135077838	T	C	ADAM8	uc010qva.2	-	1
chr10	135077860	T	C	ADAM8	uc010qva.2	-	1
chr10	135079051	T	C	ADAM8	uc010qva.2	-	1
chr10	135079101	T	C	ADAM8	uc010qva.2	-	5
chr10	135079106	T	C	ADAM8	uc010qva.2	-	6
chr10	135079166	T	C	ADAM8	uc010qva.2	-	3
chr10	135079177	T	C	ADAM8	uc010qva.2	-	1
chr10	135079226	T	C	ADAM8	uc010qva.2	-	1
chr10	135086525	T	C	ADAM8	uc010qva.2	-	1
chr10	135108180	T	C	TUBGCP2	uc010qvc.2	-	1
chr10	135108192	T	C	TUBGCP2	uc010qvc.2	-	1
chr10	135108203	T	C	TUBGCP2	uc010qvc.2	-	1
chr10	135108204	T	C	TUBGCP2	uc010qvc.2	-	16
chr10	135108236	T	C	TUBGCP2	uc010qvc.2	-	6
chr10	135108596	T	C	TUBGCP2	uc010qvc.2	-	1
chr10	135108785	T	C	TUBGCP2	uc010qvc.2	-	2
chr10	135108851	T	C	TUBGCP2	uc010qvc.2	-	5
chr10	135108894	T	C	TUBGCP2	uc010qvc.2	-	2
chr10	135108904	T	C	TUBGCP2	uc010qvc.2	-	5
chr10	135108907	T	C	TUBGCP2	uc010qvc.2	-	3
chr10	135108937	T	C	TUBGCP2	uc010qvc.2	-	3
chr10	135108945	T	C	TUBGCP2	uc010qvc.2	-	6
chr10	135110084	T	C	TUBGCP2	uc010qvc.2	-	1
chr10	135110106	T	C	TUBGCP2	uc010qvc.2	-	1
chr10	135110133	T	C	TUBGCP2	uc010qvc.2	-	7
chr10	135110162	T	C	TUBGCP2	uc010qvc.2	-	2
chr10	135110164	T	C	TUBGCP2	uc010qvc.2	-	13
chr10	135110204	T	C	TUBGCP2	uc010qvc.2	-	11
chr10	135110259	T	C	TUBGCP2	uc010qvc.2	-	1
chr10	135110271	T	C	TUBGCP2	uc010qvc.2	-	24
chr10	135110275	T	C	TUBGCP2	uc010qvc.2	-	10
chr10	135110743	T	C	TUBGCP2	uc010qvc.2	-	4
chr10	135110802	T	C	TUBGCP2	uc010qvc.2	-	5
chr10	135110839	T	C	TUBGCP2	uc010qvc.2	-	11
chr10	135110893	T	C	TUBGCP2	uc010qvc.2	-	3
chr10	135110900	T	C	TUBGCP2	uc010qvc.2	-	1
chr10	135113835	T	C	TUBGCP2	uc010qvc.2	-	3
chr10	135113911	T	C	TUBGCP2	uc010qvc.2	-	1
chr10	135113933	T	C	TUBGCP2	uc010qvc.2	-	1
chr10	135113959	T	C	TUBGCP2	uc010qvc.2	-	1
chr10	135113970	T	C	TUBGCP2	uc010qvc.2	-	1
chr10	135114002	T	C	TUBGCP2	uc010qvc.2	-	9
chr10	135114073	T	C	TUBGCP2	uc010qvc.2	-	6
chr10	135158863	A	G	PRAP1	uc021qbf.1	+	1
chr10	135177148	T	C	ECHS1	uc001lmu.3	-	1
chr10	135177166	T	C	ECHS1	uc001lmu.3	-	1
chr10	135177236	T	C	ECHS1	uc001lmu.3	-	1
chr10	135219935	A	G	MTG1	uc001lnd.3	+	1
chr10	135223573	A	G	MTG1	uc001lnd.3	+	1
chr10	135223605	A	G	MTG1	uc001lnd.3	+	2
chr10	135223619	A	G	MTG1	uc001lnd.3	+	3
chr10	135223653	A	G	MTG1	uc001lnd.3	+	1
chr10	135224182	A	G	MTG1	uc001lnd.3	+	1
chr10	135224228	A	G	MTG1	uc001lnd.3	+	1
chr10	135224279	A	G	MTG1	uc001lnd.3	+	1
chr10	13672266	A	G	PRPF18	uc001imp.3	+	1
chr10	13687401	A	G	PRPF18	uc001imq.3	+	1
chr10	13721189	T	C	FRMD4A	uc001ims.3	-	1
chr10	13723985	T	C	FRMD4A	uc001ims.3	-	1
chr10	13724100	T	C	FRMD4A	uc001ims.3	-	1
chr10	13724107	T	C	FRMD4A	uc001ims.3	-	1
chr10	13724671	T	C	FRMD4A	uc001ims.3	-	1
chr10	13724797	T	C	FRMD4A	uc001ims.3	-	1
chr10	13724803	T	C	FRMD4A	uc001ims.3	-	1
chr10	13725497	T	C	FRMD4A	uc001ims.3	-	2
chr10	13725591	T	C	FRMD4A	uc001ims.3	-	1
chr10	13725841	T	C	FRMD4A	uc001ims.3	-	1
chr10	13725903	T	C	FRMD4A	uc001ims.3	-	1
chr10	14563114	T	C	FAM107B	uc010qbu.1	-	1
chr10	14609487	T	C	FAM107B	uc010qbu.1	-	1
chr10	14870413	T	C	CDNF	uc001inb.1	-	1
chr10	14871010	T	C	CDNF	uc001inb.1	-	1
chr10	14871366	T	C	CDNF	uc001inb.1	-	1
chr10	14876122	T	C	CDNF	uc001inb.1	-	1
chr10	14876123	T	C	CDNF	uc001inb.1	-	1
chr10	14876219	T	C	CDNF	uc001inb.1	-	1
chr10	14876288	T	C	CDNF	uc001inb.1	-	1
chr10	14876326	T	C	CDNF	uc001inb.1	-	2
chr10	14907607	A	G	HSPA14	uc001inf.4	+	1
chr10	14941136	T	C	DCLRE1C	uc010qbx.2	-	2
chr10	14941288	T	C	DCLRE1C	uc010qbx.2	-	1
chr10	14942090	T	C	DCLRE1C	uc010qbx.2	-	1
chr10	14943658	T	C	DCLRE1C	uc010qbx.2	-	2
chr10	14943664	T	C	DCLRE1C	uc010qbx.2	-	1
chr10	14947727	T	C	DCLRE1C	uc010qbx.2	-	17
chr10	14947869	T	C	DCLRE1C	uc010qbx.2	-	7
chr10	14947872	T	C	DCLRE1C	uc010qbx.2	-	0
chr10	14947881	T	C	DCLRE1C	uc010qbx.2	-	3
chr10	14947979	T	C	DCLRE1C	uc010qbx.2	-	43
chr10	14949006	T	C	DCLRE1C	uc010qbx.2	-	23
chr10	14949089	T	C	DCLRE1C	uc010qbx.2	-	1
chr10	14949134	T	C	DCLRE1C	uc010qbx.2	-	12
chr10	14949135	T	C	DCLRE1C	uc010qbx.2	-	11
chr10	14949989	T	C	DCLRE1C	uc010qbx.2	-	2
chr10	14950279	T	C	DCLRE1C	uc010qbx.2	-	0
chr10	15117710	T	C	ACBD7	uc010qby.1	-	13
chr10	15117716	T	C	ACBD7	uc010qby.1	-	1
chr10	15117728	T	C	ACBD7	uc010qby.1	-	11
chr10	15117793	T	C	ACBD7	uc010qby.1	-	22
chr10	15117801	T	C	ACBD7	uc010qby.1	-	16
chr10	15117807	T	C	ACBD7	uc010qby.1	-	1
chr10	15117829	T	C	ACBD7	uc010qby.1	-	23
chr10	15117873	T	C	ACBD7	uc010qby.1	-	8
chr10	15117886	T	C	ACBD7	uc010qby.1	-	4
chr10	15117890	T	C	ACBD7	uc010qby.1	-	2
chr10	15117910	T	C	ACBD7	uc010qby.1	-	3
chr10	15117929	T	C	ACBD7	uc010qby.1	-	4
chr10	15117967	T	C	ACBD7	uc010qby.1	-	2
chr10	15118569	T	C	ACBD7	uc010qby.1	-	3
chr10	15118570	T	C	ACBD7	uc010qby.1	-	11
chr10	15118594	T	C	ACBD7	uc010qby.1	-	2
chr10	15118630	T	C	ACBD7	uc010qby.1	-	1
chr10	15118639	T	C	ACBD7	uc010qby.1	-	9
chr10	15118640	T	C	ACBD7	uc010qby.1	-	4
chr10	15118663	T	C	ACBD7	uc010qby.1	-	4
chr10	15118672	T	C	ACBD7	uc010qby.1	-	1
chr10	15118691	T	C	ACBD7	uc010qby.1	-	2
chr10	15118696	T	C	ACBD7	uc010qby.1	-	3
chr10	15118698	T	C	ACBD7	uc010qby.1	-	1
chr10	15118699	T	C	ACBD7	uc010qby.1	-	7
chr10	15118730	T	C	ACBD7	uc010qby.1	-	13
chr10	15118748	T	C	ACBD7	uc010qby.1	-	8
chr10	15118769	T	C	ACBD7	uc010qby.1	-	1
chr10	15118774	T	C	ACBD7	uc010qby.1	-	17
chr10	15119226	T	C	ACBD7	uc010qby.1	-	1
chr10	15119232	T	C	ACBD7	uc010qby.1	-	4
chr10	15119244	T	C	ACBD7	uc010qby.1	-	1
chr10	15119255	T	C	ACBD7	uc010qby.1	-	1
chr10	15119257	T	C	ACBD7	uc010qby.1	-	5
chr10	15119278	T	C	ACBD7	uc010qby.1	-	35
chr10	15119280	T	C	ACBD7	uc010qby.1	-	1
chr10	15119414	T	C	ACBD7	uc010qby.1	-	1
chr10	15119467	T	C	ACBD7	uc010qby.1	-	1
chr10	15119706	T	C	ACBD7	uc010qby.1	-	1
chr10	15119723	T	C	ACBD7	uc010qby.1	-	2
chr10	15119724	T	C	ACBD7	uc010qby.1	-	1
chr10	15119850	T	C	ACBD7	uc010qby.1	-	1
chr10	15120018	T	C	ACBD7	uc010qby.1	-	1
chr10	15120038	T	C	ACBD7	uc010qby.1	-	18
chr10	15120275	T	C	ACBD7	uc010qby.1	-	17
chr10	15120276	T	C	ACBD7	uc010qby.1	-	2
chr10	15120278	T	C	ACBD7	uc010qby.1	-	1
chr10	15120306	T	C	ACBD7	uc010qby.1	-	7
chr10	15120319	T	C	ACBD7	uc010qby.1	-	1
chr10	15141360	A	G	RPP38	uc001inx.5	+	1
chr10	15143864	A	G	RPP38	uc001inx.5	+	2
chr10	15148090	T	C	NMT2	uc010qbz.1	-	1
chr10	15148181	T	C	NMT2	uc010qbz.1	-	1
chr10	15148266	T	C	NMT2	uc010qbz.1	-	3
chr10	15148273	T	C	NMT2	uc010qbz.1	-	7
chr10	15148837	T	C	NMT2	uc010qbz.1	-	1
chr10	15148852	T	C	NMT2	uc010qbz.1	-	2
chr10	15148927	T	C	NMT2	uc010qbz.1	-	3
chr10	15148934	T	C	NMT2	uc010qbz.1	-	1
chr10	15149026	T	C	NMT2	uc010qbz.1	-	3
chr10	15149072	T	C	NMT2	uc010qbz.1	-	1
chr10	15149077	T	C	NMT2	uc010qbz.1	-	3
chr10	15150365	T	C	NMT2	uc010qbz.1	-	3
chr10	15150385	T	C	NMT2	uc010qbz.1	-	1
chr10	15260217	T	C	FAM171A1	uc001iob.3	-	1
chr10	15261280	T	C	FAM171A1	uc001iob.3	-	1
chr10	15284609	T	C	FAM171A1	uc001iob.3	-	1
chr10	15284713	T	C	FAM171A1	uc001iob.3	-	1
chr10	1577959	A	G	ADARB2-AS1	uc001ign.3	+	1
chr10	15823780	T	C	FAM188A	uc001iod.1	-	1
chr10	15863694	T	C	FAM188A	uc001iod.1	-	1
chr10	15879972	T	C	FAM188A	uc001iod.1	-	1
chr10	16479385	A	G	PTER	uc001ioh.2	+	40
chr10	16479437	A	G	PTER	uc001ioh.2	+	5
chr10	16479438	A	G	PTER	uc001ioh.2	+	1
chr10	16479486	A	G	PTER	uc001ioh.2	+	1
chr10	16480144	A	G	PTER	uc001ioh.2	+	1
chr10	16480207	A	G	PTER	uc001ioh.2	+	1
chr10	16480250	A	G	PTER	uc001ioh.2	+	1
chr10	16480370	A	G	PTER	uc001ioh.2	+	1
chr10	16480771	A	G	PTER	uc001ioh.2	+	1
chr10	16487290	A	G	PTER	uc001ioh.2	+	1
chr10	16556581	T	C	C1QL3	uc001ioj.1	-	1
chr10	16735086	T	C	RSU1	uc001iok.3	-	1
chr10	16735099	T	C	RSU1	uc001iok.3	-	1
chr10	17258936	T	C	BC078172	uc001iot.1	-	2
chr10	17259085	T	C	BC078172	uc001iot.1	-	1
chr10	17259106	T	C	BC078172	uc001iot.1	-	1
chr10	17259360	T	C	BC078172	uc001iot.1	-	1
chr10	17259535	T	C	BC078172	uc001iot.1	-	2
chr10	17260876	T	C	BC078172	uc001iot.1	-	1
chr10	17262291	T	C	BC078172	uc001iot.1	-	1
chr10	17262292	T	C	BC078172	uc001iot.1	-	1
chr10	17262396	T	C	BC078172	uc001iot.1	-	1
chr10	17264982	T	C	BC078172	uc001iot.1	-	2
chr10	17265095	T	C	BC078172	uc001iot.1	-	2
chr10	17265110	T	C	BC078172	uc001iot.1	-	2
chr10	17265189	T	C	BC078172	uc001iot.1	-	1
chr10	17265192	T	C	BC078172	uc001iot.1	-	1
chr10	17266348	T	C	BC078172	uc001iot.1	-	1
chr10	17268635	T	C	BC078172	uc001iot.1	-	1
chr10	17268687	T	C	BC078172	uc001iot.1	-	1
chr10	17268706	T	C	BC078172	uc001iot.1	-	1
chr10	17441661	A	G	ST8SIA6-AS1	uc001ipe.3	+	1
chr10	17441734	A	G	ST8SIA6-AS1	uc001ipe.3	+	4
chr10	17441810	A	G	ST8SIA6-AS1	uc001ipe.3	+	1
chr10	17442156	A	G	ST8SIA6-AS1	uc001ipe.3	+	1
chr10	17442162	A	G	ST8SIA6-AS1	uc001ipe.3	+	2
chr10	17446938	A	G	ST8SIA6-AS1	uc001ipe.3	+	4
chr10	17447694	A	G	ST8SIA6-AS1	uc001ipe.3	+	1
chr10	17447695	A	G	ST8SIA6-AS1	uc001ipe.3	+	3
chr10	17447872	A	G	ST8SIA6-AS1	uc001ipe.3	+	3
chr10	17448972	A	G	ST8SIA6-AS1	uc001ipe.3	+	1
chr10	17448992	A	G	ST8SIA6-AS1	uc001ipe.3	+	1
chr10	17449065	A	G	ST8SIA6-AS1	uc001ipe.3	+	2
chr10	17450402	A	G	ST8SIA6-AS1	uc001ipf.1	+	20
chr10	17450454	A	G	ST8SIA6-AS1	uc001ipf.1	+	10
chr10	17450480	A	G	ST8SIA6-AS1	uc001ipf.1	+	11
chr10	17450538	A	G	ST8SIA6-AS1	uc001ipf.1	+	3
chr10	17450539	A	G	ST8SIA6-AS1	uc001ipf.1	+	2
chr10	17450580	A	G	ST8SIA6-AS1	uc001ipf.1	+	3
chr10	17450600	A	G	ST8SIA6-AS1	uc001ipf.1	+	1
chr10	17450984	A	G	ST8SIA6-AS1	uc001ipf.1	+	1
chr10	17451016	A	G	ST8SIA6-AS1	uc001ipf.1	+	1
chr10	17451044	A	G	ST8SIA6-AS1	uc001ipf.1	+	4
chr10	17451056	A	G	ST8SIA6-AS1	uc001ipf.1	+	1
chr10	17451425	A	G	ST8SIA6-AS1	uc001ipf.1	+	23
chr10	17451621	A	G	ST8SIA6-AS1	uc001ipf.1	+	1
chr10	17451647	A	G	ST8SIA6-AS1	uc001ipf.1	+	11
chr10	17451661	A	G	ST8SIA6-AS1	uc001ipf.1	+	2
chr10	17451675	A	G	ST8SIA6-AS1	uc001ipf.1	+	1
chr10	17451680	A	G	ST8SIA6-AS1	uc001ipf.1	+	0
chr10	17451692	A	G	ST8SIA6-AS1	uc001ipf.1	+	3
chr10	17451699	A	G	ST8SIA6-AS1	uc001ipf.1	+	4
chr10	17451700	A	G	ST8SIA6-AS1	uc001ipf.1	+	7
chr10	17451711	A	G	ST8SIA6-AS1	uc001ipf.1	+	1
chr10	17451714	A	G	ST8SIA6-AS1	uc001ipf.1	+	1
chr10	17451728	A	G	ST8SIA6-AS1	uc001ipf.1	+	1
chr10	17451753	A	G	ST8SIA6-AS1	uc001ipf.1	+	1
chr10	17451754	A	G	ST8SIA6-AS1	uc001ipf.1	+	4
chr10	17451799	A	G	ST8SIA6-AS1	uc001ipf.1	+	3
chr10	17451806	A	G	ST8SIA6-AS1	uc001ipf.1	+	1
chr10	17463690	T	C	ST8SIA6	uc001ipd.3	-	1
chr10	17463700	T	C	ST8SIA6	uc001ipd.3	-	1
chr10	17479987	T	C	ST8SIA6	uc001ipd.3	-	1
chr10	17488865	T	C	ST8SIA6	uc001ipd.3	-	1
chr10	17488961	T	C	ST8SIA6	uc001ipd.3	-	2
chr10	17489000	T	C	ST8SIA6	uc001ipd.3	-	3
chr10	17489195	T	C	ST8SIA6	uc001ipd.3	-	1
chr10	17489196	T	C	ST8SIA6	uc001ipd.3	-	1
chr10	17489221	T	C	ST8SIA6	uc001ipd.3	-	1
chr10	17489283	T	C	ST8SIA6	uc001ipd.3	-	2
chr10	17490008	T	C	ST8SIA6	uc001ipd.3	-	2
chr10	17490042	T	C	ST8SIA6	uc001ipd.3	-	1
chr10	17490075	T	C	ST8SIA6	uc001ipd.3	-	2
chr10	17490079	T	C	ST8SIA6	uc001ipd.3	-	2
chr10	17490743	T	C	ST8SIA6	uc001ipd.3	-	1
chr10	17490753	T	C	ST8SIA6	uc001ipd.3	-	1
chr10	17635386	T	C	PTPLA	uc001ipg.3	-	1
chr10	17639403	T	C	PTPLA	uc001ipg.3	-	2
chr10	17640008	T	C	PTPLA	uc001ipg.3	-	6
chr10	17640159	T	C	PTPLA	uc001ipg.3	-	2
chr10	17646861	T	C	PTPLA	uc001ipg.3	-	1
chr10	17648092	T	C	PTPLA	uc001ipg.3	-	1
chr10	17650137	T	C	PTPLA	uc001ipg.3	-	1
chr10	17651411	T	C	PTPLA	uc001ipg.3	-	2
chr10	17651777	T	C	PTPLA	uc001ipg.3	-	1
chr10	17651968	T	C	PTPLA	uc001ipg.3	-	1
chr10	17656393	T	C	PTPLA	uc001ipg.3	-	1
chr10	17656464	T	C	PTPLA	uc001ipg.3	-	1
chr10	17657618	T	C	PTPLA	uc001ipg.3	-	1
chr10	17657783	T	C	PTPLA	uc001ipg.3	-	1
chr10	17728650	A	G	STAM	uc010qcf.2	+	1
chr10	17729377	A	G	STAM	uc010qcf.2	+	1
chr10	17747744	A	G	STAM	uc010qcf.2	+	3
chr10	17755792	A	G	STAM	uc010qcf.2	+	1
chr10	17758311	A	G	STAM	uc010qcf.2	+	2
chr10	17758312	A	G	STAM	uc010qcf.2	+	2
chr10	17758357	A	G	STAM	uc010qcf.2	+	1
chr10	17758377	A	G	STAM	uc010qcf.2	+	1
chr10	18964296	A	G	ARL5B	uc001iqd.1	+	1
chr10	18970171	A	G	AK022915	uc001iqe.3	+	1
chr10	189810	A	G	ZMYND11	uc010pzu.2	+	1
chr10	190390	A	G	ZMYND11	uc010pzu.2	+	1
chr10	20290918	A	G	PLXDC2	uc001iqh.1	+	31
chr10	20335947	A	G	PLXDC2	uc001iqh.1	+	1
chr10	21104758	T	C	NEBL	uc001iqi.3	-	5
chr10	21104826	T	C	NEBL	uc001iqi.3	-	5
chr10	21104836	T	C	NEBL	uc001iqi.3	-	1
chr10	21104862	T	C	NEBL	uc001iqi.3	-	1
chr10	21104875	T	C	NEBL	uc001iqi.3	-	1
chr10	21104879	T	C	NEBL	uc001iqi.3	-	4
chr10	21104934	T	C	NEBL	uc001iqi.3	-	6
chr10	21106088	T	C	NEBL	uc001iqi.3	-	1
chr10	21106172	T	C	NEBL	uc001iqi.3	-	1
chr10	21106187	T	C	NEBL	uc001iqi.3	-	1
chr10	21106262	T	C	NEBL	uc001iqi.3	-	2
chr10	21107012	T	C	NEBL	uc001iqi.3	-	1
chr10	21108716	T	C	NEBL	uc001iqi.3	-	1
chr10	21108751	T	C	NEBL	uc001iqi.3	-	3
chr10	21108791	T	C	NEBL	uc001iqi.3	-	1
chr10	21109504	T	C	NEBL	uc001iqi.3	-	5
chr10	21318534	T	C	NEBL	uc001iqk.3	-	1
chr10	21962813	A	G	MLLT10	uc001iqs.3	+	1
chr10	22007699	A	G	MLLT10	uc001iqs.3	+	1
chr10	22160673	T	C	DNAJC1	uc001irc.3	-	2
chr10	22160674	T	C	DNAJC1	uc001irc.3	-	1
chr10	22163127	T	C	DNAJC1	uc001irc.3	-	1
chr10	22165257	T	C	DNAJC1	uc001irc.3	-	1
chr10	22166078	T	C	DNAJC1	uc001irc.3	-	1
chr10	22166103	T	C	DNAJC1	uc001irc.3	-	1
chr10	22618193	A	G	COMMD3-BMI1	uc009xkg.3	+	1
chr10	22687621	A	G	SPAG6	uc001irj.3	+	1
chr10	22701558	A	G	SPAG6	uc001irj.3	+	1
chr10	22702207	A	G	SPAG6	uc001irj.3	+	1
chr10	22702208	A	G	SPAG6	uc001irj.3	+	1
chr10	22726189	T	C	LOC100499489	uc021pof.2	-	2
chr10	24516930	A	G	KIAA1217	uc001irs.3	+	1
chr10	24673344	A	G	KIAA1217	uc001irs.3	+	1
chr10	24809185	A	G	KIAA1217	uc001irs.3	+	1
chr10	24827345	A	G	KIAA1217	uc001irs.3	+	5
chr10	24827365	A	G	KIAA1217	uc001irs.3	+	2
chr10	24828227	A	G	KIAA1217	uc001irs.3	+	1
chr10	24828275	A	G	KIAA1217	uc001irs.3	+	1
chr10	24828369	A	G	KIAA1217	uc001irs.3	+	1
chr10	24828412	A	G	KIAA1217	uc001irs.3	+	1
chr10	24829275	A	G	KIAA1217	uc001irs.3	+	1
chr10	24829767	A	G	KIAA1217	uc001irs.3	+	2
chr10	24829843	A	G	KIAA1217	uc001irs.3	+	1
chr10	24829870	A	G	KIAA1217	uc001irs.3	+	1
chr10	24910138	T	C	ARHGAP21	uc010qdb.1	-	1
chr10	25146490	T	C	PRTFDC1	uc001ise.1	-	1
chr10	25303481	T	C	ENKUR	uc001ish.2	-	1
chr10	25305679	T	C	ENKUR	uc001ish.2	-	1
chr10	25314402	T	C	ENKUR	uc001ish.2	-	1
chr10	25347172	T	C	ENKUR	uc001ish.2	-	1
chr10	26987947	A	G	PDSS1	uc001isv.3	+	1
chr10	27014803	A	G	PDSS1	uc001isv.3	+	1
chr10	27033821	A	G	PDSS1	uc001isv.3	+	1
chr10	27048578	T	C	ABI1	uc001isz.3	-	1
chr10	27048778	T	C	ABI1	uc001isz.3	-	1
chr10	27049575	T	C	ABI1	uc001isz.3	-	1
chr10	27049653	T	C	ABI1	uc001isz.3	-	12
chr10	27049695	T	C	ABI1	uc001isz.3	-	4
chr10	27049964	T	C	ABI1	uc001isz.3	-	1
chr10	27049996	T	C	ABI1	uc001isz.3	-	6
chr10	27050012	T	C	ABI1	uc001isz.3	-	7
chr10	27050036	T	C	ABI1	uc001isz.3	-	1
chr10	27050070	T	C	ABI1	uc001isz.3	-	19
chr10	27050119	T	C	ABI1	uc001isz.3	-	1
chr10	27050124	T	C	ABI1	uc001isz.3	-	1
chr10	27050140	T	C	ABI1	uc001isz.3	-	1
chr10	27050146	T	C	ABI1	uc001isz.3	-	7
chr10	27053575	T	C	ABI1	uc001isz.3	-	1
chr10	27404060	T	C	YME1L1	uc001iti.3	-	1
chr10	27409430	T	C	YME1L1	uc001iti.3	-	1
chr10	27410379	T	C	YME1L1	uc001iti.3	-	8
chr10	27437881	T	C	YME1L1	uc001iti.3	-	1
chr10	27459046	A	G	MASTL	uc001itl.3	+	1
chr10	27460597	A	G	MASTL	uc001itl.3	+	1
chr10	27462191	A	G	MASTL	uc001itl.3	+	1
chr10	27464816	A	G	MASTL	uc001itl.3	+	1
chr10	27471407	A	G	MASTL	uc001itl.3	+	1
chr10	27471499	A	G	MASTL	uc001itl.3	+	1
chr10	27471508	A	G	MASTL	uc001itl.3	+	1
chr10	27471552	A	G	MASTL	uc001itl.3	+	5
chr10	27471578	A	G	MASTL	uc001itl.3	+	2
chr10	27471582	A	G	MASTL	uc001itl.3	+	2
chr10	27471824	A	G	MASTL	uc001itl.3	+	1
chr10	27472698	A	G	MASTL	uc001itl.3	+	1
chr10	27474455	A	G	MASTL	uc001itl.3	+	1
chr10	27474494	A	G	MASTL	uc001itl.3	+	1
chr10	27474757	A	G	MASTL	uc001itl.3	+	1
chr10	27492174	T	C	ACBD5	uc001itq.3	-	1
chr10	27494181	T	C	ACBD5	uc001itq.3	-	76
chr10	27535242	T	C	LRRC37A6P	uc001its.2	-	1
chr10	27535247	T	C	LRRC37A6P	uc001its.2	-	1
chr10	27821434	A	G	RAB18	uc010qdr.3	+	8
chr10	28018444	T	C	MKX	uc001ity.4	-	1
chr10	28019566	T	C	MKX	uc001ity.4	-	1
chr10	28019666	T	C	MKX	uc001ity.4	-	1
chr10	28019807	T	C	MKX	uc001ity.4	-	1
chr10	28019829	T	C	MKX	uc001ity.4	-	1
chr10	28019896	T	C	MKX	uc001ity.4	-	1
chr10	28019899	T	C	MKX	uc001ity.4	-	1
chr10	28020019	T	C	MKX	uc001ity.4	-	1
chr10	28342769	T	C	MPP7	uc009xkz.1	-	1
chr10	283620	A	G	ZMYND11	uc010pzu.2	+	1
chr10	28414024	T	C	MPP7	uc009xkz.1	-	1
chr10	28809776	T	C	WAC-AS1	uc021pon.1	-	1
chr10	28810126	T	C	WAC-AS1	uc021pon.1	-	3
chr10	28810147	T	C	WAC-AS1	uc021pon.1	-	1
chr10	28810166	T	C	WAC-AS1	uc021pon.1	-	1
chr10	28810733	T	C	WAC-AS1	uc021pon.1	-	9
chr10	28810894	T	C	WAC-AS1	uc021pon.1	-	1
chr10	28810916	T	C	WAC-AS1	uc021pon.1	-	1
chr10	28811239	T	C	WAC-AS1	uc021pon.1	-	3
chr10	28811322	T	C	WAC-AS1	uc021pon.1	-	0
chr10	28811972	T	C	WAC-AS1	uc021pon.1	-	1
chr10	28812183	T	C	WAC-AS1	uc021pon.1	-	1
chr10	28812247	T	C	WAC-AS1	uc021pon.1	-	1
chr10	28812596	T	C	WAC-AS1	uc021pon.1	-	3
chr10	28814032	T	C	WAC-AS1	uc021pon.1	-	1
chr10	28814167	T	C	WAC-AS1	uc021pon.1	-	16
chr10	28814206	T	C	WAC-AS1	uc021pon.1	-	1
chr10	28814523	T	C	WAC-AS1	uc021pon.1	-	5
chr10	28814524	T	C	WAC-AS1	uc021pon.1	-	36
chr10	28814545	T	C	WAC-AS1	uc021pon.1	-	1
chr10	28814615	T	C	WAC-AS1	uc021pon.1	-	60
chr10	28814618	T	C	WAC-AS1	uc021pon.1	-	34
chr10	28814655	T	C	WAC-AS1	uc021pon.1	-	61
chr10	28814658	T	C	WAC-AS1	uc021pon.1	-	29
chr10	28814692	T	C	WAC-AS1	uc021pon.1	-	56
chr10	28817225	T	C	WAC-AS1	uc021pon.1	-	1
chr10	28819697	T	C	WAC-AS1	uc021pon.1	-	1
chr10	28819761	T	C	WAC-AS1	uc021pon.1	-	1
chr10	28819769	T	C	WAC-AS1	uc021pon.1	-	1
chr10	28820854	T	C	WAC-AS1	uc021pon.1	-	2
chr10	28820911	T	C	WAC-AS1	uc021pon.1	-	1
chr10	28820927	T	C	WAC-AS1	uc021pon.1	-	1
chr10	28820982	T	C	WAC-AS1	uc021pon.1	-	1
chr10	28827240	A	G	WAC	uc001iud.3	+	1
chr10	28827335	A	G	WAC	uc001iud.3	+	1
chr10	28827461	A	G	WAC	uc001iud.3	+	1
chr10	28827563	A	G	WAC	uc001iud.3	+	4
chr10	28827594	A	G	WAC	uc001iud.3	+	6
chr10	28827637	A	G	WAC	uc001iud.3	+	5
chr10	28827640	A	G	WAC	uc001iud.3	+	1
chr10	28828486	A	G	WAC	uc001iud.3	+	4
chr10	28828567	A	G	WAC	uc001iud.3	+	2
chr10	28828568	A	G	WAC	uc001iud.3	+	1
chr10	28828606	A	G	WAC	uc001iud.3	+	1
chr10	28828617	A	G	WAC	uc001iud.3	+	2
chr10	28828630	A	G	WAC	uc001iud.3	+	1
chr10	28893465	A	G	WAC	uc001iud.3	+	1
chr10	28898120	A	G	WAC	uc001iud.3	+	1
chr10	28898217	A	G	WAC	uc001iud.3	+	1
chr10	28898540	A	G	WAC	uc001iud.3	+	2
chr10	28898631	A	G	WAC	uc001iud.3	+	1
chr10	28898682	A	G	WAC	uc001iud.3	+	7
chr10	28898722	A	G	WAC	uc001iud.3	+	2
chr10	28898954	A	G	WAC	uc001iud.3	+	1
chr10	28902176	A	G	WAC	uc001iud.3	+	2
chr10	28968259	A	G	BAMBI	uc001iuj.1	+	1
chr10	29747760	A	G	PTCHD3P1	uc001iup.3	+	2
chr10	29747799	A	G	PTCHD3P1	uc001iup.3	+	1
chr10	29747800	A	G	PTCHD3P1	uc001iup.3	+	1
chr10	29747865	A	G	PTCHD3P1	uc001iup.3	+	2
chr10	29747866	A	G	PTCHD3P1	uc001iup.3	+	2
chr10	29747977	A	G	PTCHD3P1	uc001iup.3	+	9
chr10	29748058	A	G	PTCHD3P1	uc001iup.3	+	4
chr10	29748108	A	G	PTCHD3P1	uc001iup.3	+	20
chr10	29748124	A	G	PTCHD3P1	uc001iup.3	+	18
chr10	29748138	A	G	PTCHD3P1	uc001iup.3	+	1
chr10	29748795	A	G	PTCHD3P1	uc001iup.3	+	12
chr10	29748834	A	G	PTCHD3P1	uc001iup.3	+	3
chr10	29748836	A	G	PTCHD3P1	uc001iup.3	+	2
chr10	29748923	A	G	PTCHD3P1	uc001iup.3	+	21
chr10	29748955	A	G	PTCHD3P1	uc001iup.3	+	3
chr10	29748970	A	G	PTCHD3P1	uc001iup.3	+	4
chr10	29748984	A	G	PTCHD3P1	uc001iup.3	+	1
chr10	29749583	A	G	PTCHD3P1	uc001iup.3	+	1
chr10	29749636	A	G	PTCHD3P1	uc001iup.3	+	5
chr10	29749637	A	G	PTCHD3P1	uc001iup.3	+	2
chr10	29749724	A	G	PTCHD3P1	uc001iup.3	+	18
chr10	29749755	A	G	PTCHD3P1	uc001iup.3	+	1
chr10	29749786	A	G	PTCHD3P1	uc001iup.3	+	3
chr10	29749789	A	G	PTCHD3P1	uc001iup.3	+	8
chr10	29749816	A	G	PTCHD3P1	uc001iup.3	+	1
chr10	29751334	T	C	SVIL	uc001iuu.1	-	9
chr10	29752570	A	G	PTCHD3P1	uc001iup.3	+	2
chr10	29753093	T	C	SVIL	uc001iuu.1	-	1
chr10	29753986	A	G	PTCHD3P1	uc001iup.3	+	1
chr10	29760064	T	C	SVIL	uc001iuu.1	-	39
chr10	29760175	T	C	SVIL	uc001iuu.1	-	2
chr10	29772782	A	G	PTCHD3P1	uc001iup.3	+	1
chr10	30600679	T	C	MTPAP	uc001ivb.4	-	2
chr10	30600690	T	C	MTPAP	uc001ivb.4	-	2
chr10	30600702	T	C	MTPAP	uc001ivb.4	-	1
chr10	30600732	T	C	MTPAP	uc001ivb.4	-	3
chr10	30600748	T	C	MTPAP	uc001ivb.4	-	1
chr10	30601012	T	C	MTPAP	uc001ivb.4	-	1
chr10	30601057	T	C	MTPAP	uc001ivb.4	-	3
chr10	30601280	T	C	MTPAP	uc001ivb.4	-	1
chr10	30601386	T	C	MTPAP	uc001ivb.4	-	1
chr10	30601399	T	C	MTPAP	uc001ivb.4	-	2
chr10	30601436	T	C	MTPAP	uc001ivb.4	-	2
chr10	30601453	T	C	MTPAP	uc001ivb.4	-	1
chr10	30602636	T	C	MTPAP	uc001ivb.4	-	1
chr10	30735948	A	G	MAP3K8	uc001ivi.2	+	1
chr10	3113140	A	G	PFKP	uc001igp.3	+	2
chr10	3113205	A	G	PFKP	uc001igp.3	+	1
chr10	3147583	A	G	PFKP	uc001igp.3	+	4
chr10	3162921	A	G	PFKP	uc001igp.3	+	1
chr10	31649876	A	G	ZEB1	uc001ivr.4	+	1
chr10	3165437	A	G	PFKP	uc001igp.3	+	1
chr10	3168198	A	G	PFKP	uc001igp.3	+	1
chr10	3168677	A	G	PFKP	uc001igp.3	+	4
chr10	3168694	A	G	PFKP	uc001igp.3	+	3
chr10	3170477	A	G	PFKP	uc001igp.3	+	1
chr10	3176655	A	G	PFKP	uc001igp.3	+	1
chr10	3176671	A	G	PFKP	uc001igp.3	+	13
chr10	3189445	A	G	PITRM1-AS1	uc001igv.2	+	56
chr10	3200347	T	C	PITRM1	uc001igr.2	-	1
chr10	32141460	T	C	ARHGAP12	uc009xlq.2	-	20
chr10	32141551	T	C	ARHGAP12	uc009xlq.2	-	1
chr10	32191539	T	C	ARHGAP12	uc009xlq.2	-	1
chr10	32192317	T	C	ARHGAP12	uc009xlq.2	-	1
chr10	32301218	T	C	KIF5B	uc001iwe.4	-	1
chr10	32305558	T	C	KIF5B	uc001iwe.4	-	1
chr10	32337481	T	C	KIF5B	uc001iwe.4	-	1
chr10	32571332	T	C	EPC1	uc001iwg.2	-	2
chr10	33233767	T	C	ITGB1	uc001iws.4	-	3
chr10	33236044	T	C	ITGB1	uc001iws.4	-	1
chr10	33472079	T	C	NRP1	uc001iww.4	-	2
chr10	33472151	T	C	NRP1	uc001iww.4	-	3
chr10	33473211	T	C	NRP1	uc001iww.4	-	1
chr10	33478318	T	C	NRP1	uc001iww.4	-	1
chr10	33480065	T	C	NRP1	uc001iww.4	-	1
chr10	33499945	T	C	NRP1	uc001iww.4	-	1
chr10	34399698	T	C	PARD3	uc010qeq.2	-	1
chr10	34558748	T	C	PARD3	uc010qeq.2	-	1
chr10	34635379	T	C	PARD3	uc010qeq.2	-	10
chr10	35297732	T	C	CUL2	uc010qer.2	-	1
chr10	35328025	T	C	CUL2	uc010qer.2	-	1
chr10	35439219	A	G	CREM	uc001ixx.3	+	1
chr10	35468423	A	G	CREM	uc001ixx.3	+	1
chr10	37472852	A	G	ANKRD30A	uc021ppc.1	+	1
chr10	37482971	A	G	ANKRD30A	uc021ppc.1	+	1
chr10	37483013	A	G	ANKRD30A	uc021ppc.1	+	1
chr10	37483373	A	G	ANKRD30A	uc021ppc.1	+	1
chr10	37483398	A	G	ANKRD30A	uc021ppc.1	+	1
chr10	37500092	A	G	ANKRD30A	uc021ppc.1	+	1
chr10	37500093	A	G	ANKRD30A	uc021ppc.1	+	1
chr10	37500189	A	G	ANKRD30A	uc021ppc.1	+	3
chr10	37500869	A	G	ANKRD30A	uc021ppc.1	+	1
chr10	38090221	T	C	ZNF248	uc031pue.1	-	3
chr10	38090222	T	C	ZNF248	uc031pue.1	-	2
chr10	38090282	T	C	ZNF248	uc031pue.1	-	1
chr10	38091881	T	C	ZNF248	uc031pue.1	-	1
chr10	38109650	T	C	ZNF248	uc031pue.1	-	14
chr10	38109706	T	C	ZNF248	uc031pue.1	-	3
chr10	38119752	T	C	ZNF248	uc031pue.1	-	1
chr10	38140941	T	C	ZNF248	uc031pue.1	-	1
chr10	38324115	A	G	ZNF33A	uc001izi.1	+	1
chr10	38324172	A	G	ZNF33A	uc001izi.1	+	1
chr10	38325158	A	G	ZNF33A	uc001izi.1	+	1
chr10	38325298	A	G	ZNF33A	uc001izi.1	+	1
chr10	38326313	A	G	ZNF33A	uc001izi.1	+	2
chr10	38326456	A	G	ZNF33A	uc001izi.1	+	1
chr10	38737843	A	G	LOC399744	uc009xme.3	+	1
chr10	38737927	A	G	LOC399744	uc009xme.3	+	3
chr10	38737950	A	G	LOC399744	uc009xme.3	+	1
chr10	38739866	A	G	LOC399744	uc009xme.3	+	1
chr10	38739877	A	G	LOC399744	uc009xme.3	+	1
chr10	38739966	A	G	LOC399744	uc009xme.3	+	3
chr10	42827646	T	C	LOC441666	uc010qey.2	-	1
chr10	42827771	T	C	LOC441666	uc010qey.2	-	1
chr10	42828660	T	C	LOC441666	uc010qey.2	-	1
chr10	42828706	T	C	LOC441666	uc010qey.2	-	2
chr10	42828759	T	C	LOC441666	uc010qey.2	-	1
chr10	42828768	T	C	LOC441666	uc010qey.2	-	2
chr10	42842155	T	C	LOC441666	uc010qey.2	-	1
chr10	42844169	T	C	LOC441666	uc010qey.2	-	1
chr10	42844333	T	C	LOC441666	uc010qey.2	-	1
chr10	42857197	T	C	LOC441666	uc010qey.2	-	1
chr10	42904227	T	C	BC039000	uc001izx.3	-	4
chr10	42904497	T	C	BC039000	uc001izx.3	-	2
chr10	42904549	T	C	BC039000	uc001izx.3	-	2
chr10	42919218	T	C	BC039000	uc001izx.3	-	1
chr10	42919654	T	C	BC039000	uc001izx.3	-	1
chr10	42922046	T	C	BC039000	uc001izx.3	-	1
chr10	42922439	T	C	BC039000	uc001izx.3	-	1
chr10	42922542	T	C	BC039000	uc001izx.3	-	1
chr10	42923233	T	C	BC039000	uc001izx.3	-	2
chr10	42923260	T	C	BC039000	uc001izx.3	-	1
chr10	42923278	T	C	BC039000	uc001izx.3	-	1
chr10	42923299	T	C	BC039000	uc001izx.3	-	1
chr10	42923316	T	C	BC039000	uc001izx.3	-	2
chr10	42923362	T	C	BC039000	uc001izx.3	-	3
chr10	42923428	T	C	BC039000	uc001izx.3	-	2
chr10	42925057	T	C	BC039000	uc001izx.3	-	1
chr10	42925064	T	C	BC039000	uc001izx.3	-	1
chr10	42925073	T	C	BC039000	uc001izx.3	-	1
chr10	42925131	T	C	BC039000	uc001izx.3	-	1
chr10	42925132	T	C	BC039000	uc001izx.3	-	1
chr10	42925192	T	C	BC039000	uc001izx.3	-	1
chr10	43010419	T	C	ZNF37BP	uc001jab.4	-	1
chr10	43011494	T	C	ZNF37BP	uc001jab.4	-	1
chr10	43011571	T	C	ZNF37BP	uc001jab.4	-	1
chr10	43011578	T	C	ZNF37BP	uc001jab.4	-	1
chr10	43011598	T	C	ZNF37BP	uc001jab.4	-	6
chr10	43011705	T	C	ZNF37BP	uc001jab.4	-	29
chr10	43012693	T	C	ZNF37BP	uc001jab.4	-	47
chr10	43013321	T	C	ZNF37BP	uc001jab.4	-	6
chr10	43013345	T	C	ZNF37BP	uc001jab.4	-	2
chr10	43013372	T	C	ZNF37BP	uc001jab.4	-	2
chr10	43013374	T	C	ZNF37BP	uc001jab.4	-	1
chr10	43013377	T	C	ZNF37BP	uc001jab.4	-	7
chr10	43013387	T	C	ZNF37BP	uc001jab.4	-	36
chr10	43013422	T	C	ZNF37BP	uc001jab.4	-	4
chr10	43013424	T	C	ZNF37BP	uc001jab.4	-	1
chr10	43013425	T	C	ZNF37BP	uc001jab.4	-	1
chr10	43013428	T	C	ZNF37BP	uc001jab.4	-	2
chr10	43013442	T	C	ZNF37BP	uc001jab.4	-	6
chr10	43013443	T	C	ZNF37BP	uc001jab.4	-	1
chr10	43013497	T	C	ZNF37BP	uc001jab.4	-	12
chr10	43013519	T	C	ZNF37BP	uc001jab.4	-	1
chr10	43013520	T	C	ZNF37BP	uc001jab.4	-	11
chr10	43014136	T	C	ZNF37BP	uc001jab.4	-	12
chr10	43014148	T	C	ZNF37BP	uc001jab.4	-	1
chr10	43014149	T	C	ZNF37BP	uc001jab.4	-	1
chr10	43014216	T	C	ZNF37BP	uc001jab.4	-	3
chr10	43014222	T	C	ZNF37BP	uc001jab.4	-	1
chr10	43014231	T	C	ZNF37BP	uc001jab.4	-	2
chr10	43014232	T	C	ZNF37BP	uc001jab.4	-	2
chr10	43014280	T	C	ZNF37BP	uc001jab.4	-	8
chr10	43014317	T	C	ZNF37BP	uc001jab.4	-	5
chr10	43048046	T	C	ZNF37BP	uc001jab.4	-	1
chr10	43085645	T	C	ZNF33B	uc001jad.3	-	1
chr10	43316024	A	G	BMS1	uc001jaj.3	+	1
chr10	43326604	A	G	BMS1	uc001jaj.3	+	1
chr10	43679662	A	G	CSGALNACT2	uc001jan.4	+	1
chr10	43680270	A	G	CSGALNACT2	uc001jan.4	+	1
chr10	43884556	T	C	HNRNPF	uc001jau.2	-	1
chr10	43887865	T	C	HNRNPF	uc001jau.2	-	1
chr10	43893544	T	C	HNRNPF	uc001jau.2	-	2
chr10	43893747	T	C	HNRNPF	uc001jau.2	-	3
chr10	43893751	T	C	HNRNPF	uc001jau.2	-	1
chr10	43893927	T	C	HNRNPF	uc001jau.2	-	1
chr10	43894695	T	C	HNRNPF	uc001jau.2	-	2
chr10	43894807	T	C	HNRNPF	uc001jau.2	-	14
chr10	43894811	T	C	HNRNPF	uc001jau.2	-	12
chr10	43895537	T	C	HNRNPF	uc001jau.2	-	1
chr10	43895576	T	C	HNRNPF	uc001jau.2	-	3
chr10	43898569	T	C	HNRNPF	uc001jau.2	-	1
chr10	43898626	T	C	HNRNPF	uc001jau.2	-	1
chr10	43898633	T	C	HNRNPF	uc001jau.2	-	1
chr10	43898634	T	C	HNRNPF	uc001jau.2	-	0
chr10	43898659	T	C	HNRNPF	uc001jau.2	-	3
chr10	43898669	T	C	HNRNPF	uc001jau.2	-	1
chr10	43898712	T	C	HNRNPF	uc001jau.2	-	1
chr10	43898717	T	C	HNRNPF	uc001jau.2	-	2
chr10	43899378	T	C	HNRNPF	uc001jau.2	-	1
chr10	43900915	T	C	HNRNPF	uc001jau.2	-	1
chr10	43900980	T	C	HNRNPF	uc001jau.2	-	1
chr10	43902218	T	C	HNRNPF	uc001jau.2	-	2
chr10	44064441	T	C	ZNF239	uc001jax.4	-	1
chr10	44067144	T	C	ZNF239	uc001jax.4	-	1
chr10	44067185	T	C	ZNF239	uc001jax.4	-	1
chr10	44067194	T	C	ZNF239	uc001jax.4	-	1
chr10	44067284	T	C	ZNF239	uc001jax.4	-	1
chr10	44067286	T	C	ZNF239	uc001jax.4	-	2
chr10	44284555	T	C	HNRNPA3P1	uc010qfe.1	-	10
chr10	44284634	T	C	HNRNPA3P1	uc010qfe.1	-	3
chr10	44285002	T	C	HNRNPA3P1	uc010qfe.1	-	10
chr10	44285117	T	C	HNRNPA3P1	uc010qfe.1	-	12
chr10	45479635	A	G	RASSF4	uc001jbo.3	+	1
chr10	45498999	A	G	ZNF22	uc001jbw.3	+	1
chr10	45925960	A	G	ALOX5	uc009xmt.4	+	2
chr10	45953618	T	C	2018-03-08	uc001jcg.1	-	2
chr10	46223500	A	G	FAM21C	uc001jcs.2	+	2
chr10	46223520	A	G	FAM21C	uc001jcs.2	+	13
chr10	46223527	A	G	FAM21C	uc001jcs.2	+	1
chr10	46223584	A	G	FAM21C	uc001jcs.2	+	1
chr10	46223589	A	G	FAM21C	uc001jcs.2	+	1
chr10	46223601	A	G	FAM21C	uc001jcs.2	+	9
chr10	46223730	A	G	FAM21C	uc001jcs.2	+	1
chr10	46223751	A	G	FAM21C	uc001jcs.2	+	4
chr10	46223754	A	G	FAM21C	uc001jcs.2	+	4
chr10	46223925	A	G	FAM21C	uc001jcs.2	+	1
chr10	46224154	A	G	FAM21C	uc001jcs.2	+	5
chr10	46249996	A	G	FAM21C	uc001jcs.2	+	1
chr10	46550862	T	C	PTPN20A	uc009xmx.1	-	1
chr10	46914504	A	G	FAM35BP	uc010qfn.2	+	39
chr10	46915546	A	G	FAM35BP	uc010qfn.2	+	1
chr10	46956145	T	C	SYT15	uc001jdz.2	-	1
chr10	46956811	T	C	SYT15	uc001jdz.2	-	1
chr10	46956825	T	C	SYT15	uc001jdz.2	-	1
chr10	46958304	T	C	SYT15	uc001jdz.2	-	7
chr10	46958402	T	C	SYT15	uc001jdz.2	-	1
chr10	46958475	T	C	SYT15	uc001jdz.2	-	2
chr10	46958508	T	C	SYT15	uc001jdz.2	-	8
chr10	46960279	T	C	SYT15	uc001jdz.2	-	1
chr10	46960740	T	C	SYT15	uc001jdz.2	-	1
chr10	46963028	T	C	SYT15	uc001jdz.2	-	1
chr10	47071882	T	C	ANXA8	uc001jed.5	-	1
chr10	47094188	T	C	ANXA8	uc001jed.5	-	1
chr10	47095371	T	C	ANXA8	uc001jed.5	-	1
chr10	47095431	T	C	ANXA8	uc001jed.5	-	2
chr10	47095518	T	C	ANXA8	uc001jed.5	-	1
chr10	47095636	T	C	ANXA8	uc001jed.5	-	4
chr10	47122083	T	C	ANXA8	uc001jed.5	-	1
chr10	47397125	A	G	FAM35DP	uc010qfz.2	+	29
chr10	47397446	A	G	FAM35DP	uc010qfz.2	+	1
chr10	47397617	A	G	FAM35DP	uc010qfz.2	+	4
chr10	47943096	A	G	FAM21B	uc009xni.3	+	1
chr10	4882021	A	G	AKR1E2	uc010qam.2	+	1
chr10	48929862	T	C	BMS1P1	uc001jgb.4	-	1
chr10	49516199	A	G	MAPK8	uc001jgn.3	+	1
chr10	49629698	A	G	MAPK8	uc001jgn.3	+	4
chr10	49629701	A	G	MAPK8	uc001jgn.3	+	1
chr10	49629721	A	G	MAPK8	uc001jgn.3	+	1
chr10	49629728	A	G	MAPK8	uc001jgn.3	+	1
chr10	49629786	A	G	MAPK8	uc001jgn.3	+	2
chr10	49629834	A	G	MAPK8	uc001jgn.3	+	4
chr10	49629835	A	G	MAPK8	uc001jgn.3	+	1
chr10	49630240	A	G	MAPK8	uc001jgn.3	+	1
chr10	49630241	A	G	MAPK8	uc001jgn.3	+	1
chr10	49630327	A	G	MAPK8	uc001jgn.3	+	6
chr10	49630336	A	G	MAPK8	uc001jgn.3	+	1
chr10	50019582	A	G	WDFY4	uc001jha.4	+	1
chr10	5002963	A	G	AKR1C1	uc001iho.3	+	1
chr10	5002965	A	G	AKR1C1	uc001iho.3	+	1
chr10	5003008	A	G	AKR1C1	uc001iho.3	+	1
chr10	5011369	A	G	AKR1C1	uc001iho.3	+	1
chr10	5011870	A	G	AKR1C1	uc001iho.3	+	4
chr10	5014035	A	G	AKR1C1	uc001iho.3	+	1
chr10	5016033	A	G	AKR1C1	uc001iho.3	+	1
chr10	5016048	A	G	AKR1C1	uc001iho.3	+	1
chr10	5016521	A	G	AKR1C1	uc001iho.3	+	2
chr10	5016529	A	G	AKR1C1	uc001iho.3	+	1
chr10	50226229	T	C	VSTM4	uc001jhf.2	-	1
chr10	5023293	A	G	AKR1C3	uc001ihr.3	+	2
chr10	5023294	A	G	AKR1C3	uc001ihr.3	+	2
chr10	5023456	A	G	AKR1C3	uc001ihr.3	+	1
chr10	5023465	A	G	AKR1C3	uc001ihr.3	+	1
chr10	5023602	A	G	AKR1C3	uc001ihr.3	+	1
chr10	5027991	A	G	AKR1C3	uc001ihr.3	+	1
chr10	5028083	A	G	AKR1C3	uc001ihr.3	+	1
chr10	5030216	A	G	AKR1C3	uc001ihr.3	+	1
chr10	5030788	A	G	AKR1C3	uc001ihr.3	+	1
chr10	5031509	T	C	AKR1C2	uc009xhy.3	-	1
chr10	5031981	A	G	AKR1C3	uc001ihr.3	+	1
chr10	5035930	T	C	AKR1C2	uc009xhy.3	-	1
chr10	5040092	T	C	AKR1C2	uc009xhy.3	-	3
chr10	5040600	T	C	AKR1C2	uc009xhy.3	-	1
chr10	5040624	T	C	AKR1C2	uc009xhy.3	-	7
chr10	5048625	T	C	AKR1C2	uc001ihs.3	-	1
chr10	5048647	T	C	AKR1C2	uc001ihs.3	-	1
chr10	5048671	T	C	AKR1C2	uc001ihs.3	-	1
chr10	5048673	T	C	AKR1C2	uc001ihs.3	-	2
chr10	5048708	T	C	AKR1C2	uc001ihs.3	-	1
chr10	5048712	T	C	AKR1C2	uc001ihs.3	-	2
chr10	5048979	T	C	AKR1C2	uc001ihs.3	-	1
chr10	5049090	T	C	AKR1C2	uc001ihs.3	-	1
chr10	50667040	T	C	ERCC6	uc009xod.4	-	1
chr10	50678603	T	C	ERCC6	uc009xod.4	-	1
chr10	50681637	T	C	ERCC6	uc009xod.4	-	1
chr10	50733563	T	C	ERCC6	uc001jhs.5	-	1
chr10	50733594	T	C	ERCC6	uc001jhs.5	-	5
chr10	50734743	T	C	ERCC6	uc001jhs.5	-	1
chr10	50734746	T	C	ERCC6	uc001jhs.5	-	1
chr10	50734798	T	C	ERCC6	uc001jhs.5	-	1
chr10	51130717	T	C	PARG	uc009xoj.3	-	1
chr10	51248765	T	C	PARG	uc009xoj.3	-	1
chr10	51261589	T	C	PARG	uc009xoj.3	-	1
chr10	51261599	T	C	PARG	uc009xoj.3	-	1
chr10	5136723	A	G	AKR1C3	uc001ihr.3	+	3
chr10	51381836	A	G	TIMM23	uc010qha.2	+	2
chr10	5141868	A	G	AKR1C3	uc001ihr.3	+	4
chr10	5141922	A	G	AKR1C3	uc001ihr.3	+	2
chr10	5142675	A	G	AKR1C3	uc001ihr.3	+	1
chr10	5142715	A	G	AKR1C3	uc001ihr.3	+	1
chr10	51492656	T	C	PARG	uc001jih.3	-	1
chr10	51494599	T	C	PARG	uc001jih.3	-	1
chr10	51495916	T	C	PARG	uc001jih.3	-	1
chr10	51505457	A	G	TIMM23	uc010qha.2	+	1
chr10	51505825	A	G	TIMM23	uc010qha.2	+	1
chr10	51506501	A	G	TIMM23	uc010qha.2	+	1
chr10	51506758	A	G	TIMM23	uc010qha.2	+	1
chr10	51506820	A	G	TIMM23	uc010qha.2	+	1
chr10	51506823	A	G	TIMM23	uc010qha.2	+	1
chr10	51506890	A	G	TIMM23	uc010qha.2	+	1
chr10	51506900	A	G	TIMM23	uc010qha.2	+	1
chr10	51508362	A	G	TIMM23	uc010qha.2	+	1
chr10	51508394	A	G	TIMM23	uc010qha.2	+	1
chr10	51509381	A	G	TIMM23	uc010qha.2	+	1
chr10	51510182	A	G	TIMM23	uc010qha.2	+	1
chr10	51561611	A	G	TIMM23	uc010qha.2	+	1
chr10	51565299	A	G	TIMM23	uc010qha.2	+	2
chr10	51582792	A	G	TIMM23	uc010qha.2	+	4
chr10	51585486	A	G	TIMM23	uc010qha.2	+	1
chr10	51587971	T	C	PARG	uc001jih.3	-	4
chr10	51587986	T	C	PARG	uc001jih.3	-	3
chr10	51588067	T	C	PARG	uc001jih.3	-	2
chr10	51589152	A	G	TIMM23	uc010qha.2	+	1
chr10	51589219	T	C	PARG	uc001jih.3	-	10
chr10	51591317	T	C	PARG	uc001jih.3	-	6
chr10	51591320	T	C	PARG	uc001jih.3	-	2
chr10	51591335	T	C	PARG	uc001jih.3	-	3
chr10	51591375	T	C	PARG	uc001jih.3	-	1
chr10	51591383	T	C	PARG	uc001jih.3	-	1
chr10	51591780	T	C	PARG	uc001jih.3	-	4
chr10	51591784	T	C	PARG	uc001jih.3	-	1
chr10	51591830	T	C	PARG	uc001jih.3	-	1
chr10	51591834	T	C	PARG	uc001jih.3	-	2
chr10	51591835	T	C	PARG	uc001jih.3	-	1
chr10	51591836	T	C	PARG	uc001jih.3	-	1
chr10	51607100	T	C	PARG	uc001jih.3	-	66
chr10	51607102	A	G	TIMM23	uc010qha.2	+	66
chr10	51726465	A	G	TIMM23	uc010qha.2	+	1
chr10	51726728	A	G	TIMM23	uc010qha.2	+	1
chr10	51726733	A	G	TIMM23	uc010qha.2	+	1
chr10	51726780	A	G	TIMM23	uc010qha.2	+	1
chr10	51728339	A	G	TIMM23	uc010qha.2	+	3
chr10	51728340	A	G	TIMM23	uc010qha.2	+	5
chr10	51728375	A	G	TIMM23	uc010qha.2	+	2
chr10	51728440	A	G	TIMM23	uc010qha.2	+	2
chr10	51728448	A	G	TIMM23	uc010qha.2	+	1
chr10	51729132	A	G	TIMM23	uc010qha.2	+	1
chr10	51733101	A	G	TIMM23	uc010qha.2	+	1
chr10	51733164	A	G	TIMM23	uc010qha.2	+	10
chr10	51733165	A	G	TIMM23	uc010qha.2	+	4
chr10	51733180	A	G	TIMM23	uc010qha.2	+	6
chr10	51733181	A	G	TIMM23	uc010qha.2	+	18
chr10	51733207	A	G	TIMM23	uc010qha.2	+	4
chr10	51733234	A	G	TIMM23	uc010qha.2	+	24
chr10	51733254	A	G	TIMM23	uc010qha.2	+	40
chr10	51733352	A	G	TIMM23	uc010qha.2	+	4
chr10	51733362	A	G	TIMM23	uc010qha.2	+	11
chr10	51733662	A	G	TIMM23	uc010qha.2	+	1
chr10	51733759	A	G	TIMM23	uc010qha.2	+	5
chr10	51769479	A	G	AGAP6	uc001jix.4	+	1
chr10	51803724	T	C	FLJ31813	uc001jiz.1	-	1
chr10	51828520	A	G	FAM21A	uc010qhj.2	+	2
chr10	51828571	A	G	FAM21A	uc010qhj.2	+	2
chr10	51828589	A	G	FAM21A	uc010qhj.2	+	2
chr10	51828925	A	G	FAM21A	uc010qhj.2	+	2
chr10	518491	T	C	DIP2C	uc001ifp.3	-	2
chr10	52389769	A	G	AK022382	uc001jjf.1	+	15
chr10	52390064	A	G	AK022382	uc001jjf.1	+	9
chr10	5681348	T	C	ASB13	uc001iih.2	-	80
chr10	5729054	A	G	FAM208B	uc001iij.3	+	2
chr10	5741416	A	G	FAM208B	uc001iij.3	+	2
chr10	5748771	A	G	FAM208B	uc001iij.3	+	1
chr10	5748845	A	G	FAM208B	uc001iij.3	+	1
chr10	5748846	A	G	FAM208B	uc001iij.3	+	1
chr10	5748886	A	G	FAM208B	uc001iij.3	+	1
chr10	5748930	A	G	FAM208B	uc001iij.3	+	1
chr10	5754784	A	G	FAM208B	uc001iij.3	+	1
chr10	5757723	A	G	FAM208B	uc001iij.3	+	2
chr10	5757732	A	G	FAM208B	uc001iij.3	+	4
chr10	5757745	A	G	FAM208B	uc001iij.3	+	2
chr10	5758700	A	G	FAM208B	uc001iij.3	+	1
chr10	5758758	A	G	FAM208B	uc001iij.3	+	1
chr10	5761375	A	G	FAM208B	uc001iij.3	+	2
chr10	5761380	A	G	FAM208B	uc001iij.3	+	1
chr10	5761445	A	G	FAM208B	uc001iij.3	+	1
chr10	5764928	A	G	FAM208B	uc001iij.3	+	1
chr10	5801885	A	G	FAM208B	uc001iij.3	+	1
chr10	5821717	T	C	GDI2	uc001iil.4	-	1
chr10	5821820	T	C	GDI2	uc001iil.4	-	1
chr10	5821823	T	C	GDI2	uc001iil.4	-	1
chr10	5821864	T	C	GDI2	uc001iil.4	-	1
chr10	5822091	T	C	GDI2	uc001iil.4	-	1
chr10	5826179	T	C	GDI2	uc001iil.4	-	1
chr10	5826302	T	C	GDI2	uc001iil.4	-	1
chr10	5828015	T	C	GDI2	uc001iil.4	-	9
chr10	5844319	T	C	GDI2	uc001iil.4	-	1
chr10	5844320	T	C	GDI2	uc001iil.4	-	1
chr10	5845263	T	C	GDI2	uc001iil.4	-	1
chr10	5845292	T	C	GDI2	uc001iil.4	-	1
chr10	5845365	T	C	GDI2	uc001iil.4	-	1
chr10	5847067	T	C	GDI2	uc001iil.4	-	1
chr10	5847543	T	C	GDI2	uc001iil.4	-	1
chr10	5847547	T	C	GDI2	uc001iil.4	-	1
chr10	5850131	T	C	GDI2	uc001iil.4	-	2
chr10	5850134	T	C	GDI2	uc001iil.4	-	1
chr10	5850212	T	C	GDI2	uc001iil.4	-	1
chr10	5853732	T	C	GDI2	uc001iil.4	-	1
chr10	5903989	T	C	ANKRD16	uc010qat.2	-	1
chr10	5903993	T	C	ANKRD16	uc010qat.2	-	1
chr10	5907942	T	C	ANKRD16	uc010qat.2	-	1
chr10	5935107	A	G	FBXO18	uc001iir.4	+	1
chr10	5935184	A	G	FBXO18	uc001iir.4	+	1
chr10	5935211	A	G	FBXO18	uc001iir.4	+	2
chr10	5940546	A	G	FBXO18	uc001iir.4	+	1
chr10	5942909	A	G	FBXO18	uc001iir.4	+	1
chr10	5942939	A	G	FBXO18	uc001iir.4	+	9
chr10	5942961	A	G	FBXO18	uc001iir.4	+	1
chr10	5942967	A	G	FBXO18	uc001iir.4	+	1
chr10	5943001	A	G	FBXO18	uc001iir.4	+	6
chr10	5943010	A	G	FBXO18	uc001iir.4	+	2
chr10	5943192	A	G	FBXO18	uc001iir.4	+	2
chr10	5943584	A	G	FBXO18	uc001iir.4	+	1
chr10	5943592	A	G	FBXO18	uc001iir.4	+	1
chr10	5943602	A	G	FBXO18	uc001iir.4	+	2
chr10	5943605	A	G	FBXO18	uc001iir.4	+	5
chr10	5943667	A	G	FBXO18	uc001iir.4	+	6
chr10	5943700	A	G	FBXO18	uc001iir.4	+	2
chr10	5943725	A	G	FBXO18	uc001iir.4	+	3
chr10	5943728	A	G	FBXO18	uc001iir.4	+	2
chr10	5943762	A	G	FBXO18	uc001iir.4	+	1
chr10	5943801	A	G	FBXO18	uc001iir.4	+	1
chr10	5944666	A	G	FBXO18	uc001iir.4	+	1
chr10	5946550	A	G	FBXO18	uc001iir.4	+	3
chr10	5947208	A	G	FBXO18	uc001iir.4	+	10
chr10	5947230	A	G	FBXO18	uc001iir.4	+	11
chr10	5947311	A	G	FBXO18	uc001iir.4	+	1
chr10	5947436	A	G	FBXO18	uc001iir.4	+	1
chr10	5970253	A	G	FBXO18	uc001iir.4	+	2
chr10	5970316	A	G	FBXO18	uc001iir.4	+	1
chr10	5973999	A	G	FBXO18	uc001iir.4	+	1
chr10	5974948	A	G	FBXO18	uc001iir.4	+	1
chr10	59959086	T	C	IPMK	uc001jkb.3	-	1
chr10	60039663	A	G	CISD1	uc001jkc.5	+	1
chr10	6131965	A	G	RBM17	uc001ijb.3	+	1
chr10	6156010	A	G	RBM17	uc001ijb.3	+	76
chr10	61804838	T	C	ANK3	uc001jkz.4	-	1
chr10	61805522	T	C	ANK3	uc001jkz.4	-	1
chr10	61805630	T	C	ANK3	uc001jkz.4	-	1
chr10	61805637	T	C	ANK3	uc001jkz.4	-	1
chr10	61898787	T	C	ANK3	uc001jkz.4	-	1
chr10	6211587	A	G	PFKFB3	uc001ijd.3	+	1
chr10	6213618	A	G	PFKFB3	uc001ijd.3	+	1
chr10	6214598	A	G	PFKFB3	uc001ijd.3	+	2
chr10	6214599	A	G	PFKFB3	uc001ijd.3	+	2
chr10	6214710	A	G	PFKFB3	uc001ijd.3	+	1
chr10	63759848	A	G	ARID5B	uc001jlt.2	+	1
chr10	63972362	T	C	RTKN2	uc009xpf.1	-	1
chr10	64161122	A	G	ZNF365	uc001jly.4	+	1
chr10	64909986	A	G	NRBF2	uc010qip.2	+	1
chr10	64982007	T	C	JMJD1C	uc001jml.3	-	72
chr10	64982253	T	C	JMJD1C	uc001jml.3	-	12
chr10	65360652	A	G	REEP3	uc001jmt.3	+	1
chr10	66585771	A	G	ANXA2P3	uc009xpm.2	+	1
chr10	66585783	A	G	ANXA2P3	uc009xpm.2	+	3
chr10	66586563	A	G	ANXA2P3	uc009xpm.2	+	1
chr10	6831125	A	G	LINC00707	uc001ijm.3	+	1
chr10	69423132	T	C	CTNNA3	uc009xpn.1	-	2
chr10	69690638	T	C	HERC4	uc001jni.5	-	1
chr10	69801870	T	C	HERC4	uc001jni.5	-	1
chr10	69802117	T	C	HERC4	uc001jni.5	-	1
chr10	69802125	T	C	HERC4	uc001jni.5	-	1
chr10	69802179	T	C	HERC4	uc001jni.5	-	2
chr10	69802232	T	C	HERC4	uc001jni.5	-	1
chr10	69802268	T	C	HERC4	uc001jni.5	-	1
chr10	69802323	T	C	HERC4	uc001jni.5	-	1
chr10	69802366	T	C	HERC4	uc001jni.5	-	3
chr10	69882395	A	G	MYPN	uc001jnl.2	+	1
chr10	69883068	A	G	MYPN	uc001jnl.2	+	1
chr10	69883322	A	G	MYPN	uc001jnl.2	+	1
chr10	69883332	A	G	MYPN	uc001jnl.2	+	1
chr10	69886816	A	G	MYPN	uc001jnl.2	+	2
chr10	69886828	A	G	MYPN	uc001jnl.2	+	1
chr10	69886900	A	G	MYPN	uc001jnl.2	+	1
chr10	69891009	A	G	MYPN	uc001jnl.2	+	1
chr10	69891400	A	G	MYPN	uc001jnl.2	+	3
chr10	69892963	A	G	MYPN	uc001jnl.2	+	1
chr10	69893058	A	G	MYPN	uc001jnl.2	+	1
chr10	69894467	A	G	MYPN	uc001jnl.2	+	1
chr10	69894762	A	G	MYPN	uc001jnl.2	+	1
chr10	69894820	A	G	MYPN	uc001jnl.2	+	1
chr10	69894889	A	G	MYPN	uc001jnl.2	+	1
chr10	69894892	A	G	MYPN	uc001jnl.2	+	1
chr10	69934614	A	G	MYPN	uc001jnm.5	+	1
chr10	69934774	A	G	MYPN	uc001jnm.5	+	1
chr10	69934787	A	G	MYPN	uc001jnm.5	+	1
chr10	69934819	A	G	MYPN	uc001jnm.5	+	1
chr10	69935573	A	G	MYPN	uc001jnm.5	+	2
chr10	69935579	A	G	MYPN	uc001jnm.5	+	1
chr10	69935637	A	G	MYPN	uc001jnm.5	+	1
chr10	69935638	A	G	MYPN	uc001jnm.5	+	1
chr10	69935682	A	G	MYPN	uc001jnm.5	+	1
chr10	69935688	A	G	MYPN	uc001jnm.5	+	1
chr10	69935752	A	G	MYPN	uc001jnm.5	+	2
chr10	69940036	A	G	MYPN	uc001jnm.5	+	1
chr10	69940055	A	G	MYPN	uc001jnm.5	+	1
chr10	69940109	A	G	MYPN	uc001jnm.5	+	1
chr10	69955292	A	G	MYPN	uc001jnm.5	+	3
chr10	70042840	T	C	PBLD	uc001jnr.1	-	1
chr10	70043585	T	C	PBLD	uc001jnr.1	-	1
chr10	70043595	T	C	PBLD	uc001jnr.1	-	1
chr10	70043641	T	C	PBLD	uc001jnr.1	-	5
chr10	70043642	T	C	PBLD	uc001jnr.1	-	4
chr10	70043707	T	C	PBLD	uc001jnr.1	-	1
chr10	70043776	T	C	PBLD	uc001jnr.1	-	1
chr10	70043777	T	C	PBLD	uc001jnr.1	-	1
chr10	70043808	T	C	PBLD	uc001jnr.1	-	1
chr10	70045482	T	C	PBLD	uc001jnr.1	-	2
chr10	70046834	T	C	PBLD	uc001jnr.1	-	1
chr10	70046847	T	C	PBLD	uc001jnr.1	-	1
chr10	70047560	T	C	PBLD	uc001jnr.1	-	2
chr10	70047572	T	C	PBLD	uc001jnr.1	-	1
chr10	70047695	T	C	PBLD	uc001jnr.1	-	1
chr10	70047746	T	C	PBLD	uc001jnr.1	-	1
chr10	70047783	T	C	PBLD	uc001jnr.1	-	3
chr10	70095965	A	G	HNRNPH3	uc010qiv.2	+	1
chr10	70102939	T	C	RUFY2	uc001jod.2	-	3
chr10	70105109	T	C	RUFY2	uc001jod.2	-	1
chr10	70114072	T	C	RUFY2	uc001jod.2	-	1
chr10	70116180	T	C	RUFY2	uc001jod.2	-	1
chr10	70116390	T	C	RUFY2	uc001jod.2	-	1
chr10	70116428	T	C	RUFY2	uc001jod.2	-	2
chr10	70116429	T	C	RUFY2	uc001jod.2	-	3
chr10	70117124	T	C	RUFY2	uc001jod.2	-	1
chr10	70117126	T	C	RUFY2	uc001jod.2	-	1
chr10	70119721	T	C	RUFY2	uc001jod.2	-	1
chr10	70119935	T	C	RUFY2	uc001jod.2	-	1
chr10	70120842	T	C	RUFY2	uc001jod.2	-	1
chr10	70120873	T	C	RUFY2	uc001jod.2	-	1
chr10	70120909	T	C	RUFY2	uc001jod.2	-	1
chr10	70120919	T	C	RUFY2	uc001jod.2	-	2
chr10	70122081	T	C	RUFY2	uc001jod.2	-	2
chr10	70122485	T	C	RUFY2	uc001jod.2	-	1
chr10	70122490	T	C	RUFY2	uc001jod.2	-	1
chr10	70123030	T	C	RUFY2	uc001jod.2	-	1
chr10	70139282	T	C	RUFY2	uc001jod.2	-	3
chr10	70148917	T	C	RUFY2	uc001jod.2	-	1
chr10	70176050	T	C	DNA2	uc031pvh.1	-	2
chr10	70176128	T	C	DNA2	uc031pvh.1	-	1
chr10	70176147	T	C	DNA2	uc031pvh.1	-	2
chr10	70176308	T	C	DNA2	uc031pvh.1	-	1
chr10	70176320	T	C	DNA2	uc031pvh.1	-	2
chr10	70176321	T	C	DNA2	uc031pvh.1	-	1
chr10	70178490	T	C	DNA2	uc031pvh.1	-	1
chr10	70190656	T	C	DNA2	uc031pvh.1	-	1
chr10	70191107	T	C	DNA2	uc031pvh.1	-	1
chr10	70191301	T	C	DNA2	uc031pvh.1	-	1
chr10	70194949	T	C	DNA2	uc031pvh.1	-	3
chr10	70242229	T	C	SLC25A16	uc001joj.3	-	1
chr10	70248886	T	C	SLC25A16	uc001joj.3	-	1
chr10	70259417	T	C	SLC25A16	uc001joj.3	-	6
chr10	70259465	T	C	SLC25A16	uc001joj.3	-	20
chr10	70260119	T	C	SLC25A16	uc001joj.3	-	1
chr10	70277367	T	C	SLC25A16	uc001joj.3	-	1
chr10	70277378	T	C	SLC25A16	uc001joj.3	-	18
chr10	70278365	T	C	SLC25A16	uc001joj.3	-	4
chr10	70278368	T	C	SLC25A16	uc001joj.3	-	5
chr10	70278409	T	C	SLC25A16	uc001joj.3	-	35
chr10	70278445	T	C	SLC25A16	uc001joj.3	-	1
chr10	70278449	T	C	SLC25A16	uc001joj.3	-	1
chr10	70278693	T	C	SLC25A16	uc001joj.3	-	1
chr10	70278827	T	C	SLC25A16	uc001joj.3	-	16
chr10	70278872	T	C	SLC25A16	uc001joj.3	-	3
chr10	70278918	T	C	SLC25A16	uc001joj.3	-	4
chr10	70278989	T	C	SLC25A16	uc001joj.3	-	4
chr10	70279001	T	C	SLC25A16	uc001joj.3	-	1
chr10	70279052	T	C	SLC25A16	uc001joj.3	-	1
chr10	70279120	T	C	SLC25A16	uc001joj.3	-	1
chr10	70279122	T	C	SLC25A16	uc001joj.3	-	11
chr10	70279132	T	C	SLC25A16	uc001joj.3	-	1
chr10	70279157	T	C	SLC25A16	uc001joj.3	-	3
chr10	70279191	T	C	SLC25A16	uc001joj.3	-	3
chr10	70279547	T	C	SLC25A16	uc001joj.3	-	20
chr10	70279564	T	C	SLC25A16	uc001joj.3	-	1
chr10	70279589	T	C	SLC25A16	uc001joj.3	-	3
chr10	70279590	T	C	SLC25A16	uc001joj.3	-	1
chr10	70279872	T	C	SLC25A16	uc001joj.3	-	7
chr10	70279919	T	C	SLC25A16	uc001joj.3	-	1
chr10	70279935	T	C	SLC25A16	uc001joj.3	-	4
chr10	70279951	T	C	SLC25A16	uc001joj.3	-	1
chr10	70279986	T	C	SLC25A16	uc001joj.3	-	3
chr10	70279987	T	C	SLC25A16	uc001joj.3	-	7
chr10	70280249	T	C	SLC25A16	uc001joj.3	-	6
chr10	70280403	T	C	SLC25A16	uc001joj.3	-	2
chr10	70280447	T	C	SLC25A16	uc001joj.3	-	4
chr10	70280703	T	C	SLC25A16	uc001joj.3	-	12
chr10	70281039	T	C	SLC25A16	uc001joj.3	-	6
chr10	70281052	T	C	SLC25A16	uc001joj.3	-	1
chr10	70281061	T	C	SLC25A16	uc001joj.3	-	6
chr10	70281110	T	C	SLC25A16	uc001joj.3	-	2
chr10	70281127	T	C	SLC25A16	uc001joj.3	-	15
chr10	70281130	T	C	SLC25A16	uc001joj.3	-	2
chr10	70281186	T	C	SLC25A16	uc001joj.3	-	1
chr10	70281191	T	C	SLC25A16	uc001joj.3	-	17
chr10	70281263	T	C	SLC25A16	uc001joj.3	-	10
chr10	70281674	T	C	SLC25A16	uc001joj.3	-	7
chr10	70281726	T	C	SLC25A16	uc001joj.3	-	18
chr10	70281751	T	C	SLC25A16	uc001joj.3	-	8
chr10	70281754	T	C	SLC25A16	uc001joj.3	-	7
chr10	70281819	T	C	SLC25A16	uc001joj.3	-	16
chr10	70281820	T	C	SLC25A16	uc001joj.3	-	13
chr10	70281837	T	C	SLC25A16	uc001joj.3	-	1
chr10	70281858	T	C	SLC25A16	uc001joj.3	-	1
chr10	70281863	T	C	SLC25A16	uc001joj.3	-	1
chr10	70281868	T	C	SLC25A16	uc001joj.3	-	15
chr10	70281914	T	C	SLC25A16	uc001joj.3	-	7
chr10	70282186	T	C	SLC25A16	uc001joj.3	-	8
chr10	70282211	T	C	SLC25A16	uc001joj.3	-	1
chr10	70282219	T	C	SLC25A16	uc001joj.3	-	4
chr10	70282245	T	C	SLC25A16	uc001joj.3	-	13
chr10	70282280	T	C	SLC25A16	uc001joj.3	-	3
chr10	70282288	T	C	SLC25A16	uc001joj.3	-	1
chr10	70282310	T	C	SLC25A16	uc001joj.3	-	1
chr10	70282316	T	C	SLC25A16	uc001joj.3	-	2
chr10	70282383	T	C	SLC25A16	uc001joj.3	-	6
chr10	70282489	T	C	SLC25A16	uc001joj.3	-	1
chr10	70282512	T	C	SLC25A16	uc001joj.3	-	1
chr10	70282541	T	C	SLC25A16	uc001joj.3	-	1
chr10	70282623	T	C	SLC25A16	uc001joj.3	-	1
chr10	70282633	T	C	SLC25A16	uc001joj.3	-	1
chr10	70282645	T	C	SLC25A16	uc001joj.3	-	1
chr10	70282662	T	C	SLC25A16	uc001joj.3	-	1
chr10	70282882	T	C	SLC25A16	uc001joj.3	-	1
chr10	70282920	T	C	SLC25A16	uc001joj.3	-	17
chr10	70282923	T	C	SLC25A16	uc001joj.3	-	1
chr10	70282943	T	C	SLC25A16	uc001joj.3	-	1
chr10	70282952	T	C	SLC25A16	uc001joj.3	-	1
chr10	70283023	T	C	SLC25A16	uc001joj.3	-	2
chr10	70283039	T	C	SLC25A16	uc001joj.3	-	3
chr10	70283088	T	C	SLC25A16	uc001joj.3	-	22
chr10	70283131	T	C	SLC25A16	uc001joj.3	-	28
chr10	70283260	T	C	SLC25A16	uc001joj.3	-	1
chr10	70283336	T	C	SLC25A16	uc001joj.3	-	1
chr10	70283350	T	C	SLC25A16	uc001joj.3	-	1
chr10	70283362	T	C	SLC25A16	uc001joj.3	-	2
chr10	70283368	T	C	SLC25A16	uc001joj.3	-	4
chr10	70283374	T	C	SLC25A16	uc001joj.3	-	1
chr10	70283390	T	C	SLC25A16	uc001joj.3	-	1
chr10	70283405	T	C	SLC25A16	uc001joj.3	-	1
chr10	70283414	T	C	SLC25A16	uc001joj.3	-	2
chr10	70283420	T	C	SLC25A16	uc001joj.3	-	3
chr10	70283425	T	C	SLC25A16	uc001joj.3	-	5
chr10	70283435	T	C	SLC25A16	uc001joj.3	-	1
chr10	70283451	T	C	SLC25A16	uc001joj.3	-	8
chr10	70283464	T	C	SLC25A16	uc001joj.3	-	1
chr10	70283474	T	C	SLC25A16	uc001joj.3	-	10
chr10	70283527	T	C	SLC25A16	uc001joj.3	-	2
chr10	70283638	T	C	SLC25A16	uc001joj.3	-	10
chr10	70283639	T	C	SLC25A16	uc001joj.3	-	3
chr10	70283684	T	C	SLC25A16	uc001joj.3	-	1
chr10	70283701	T	C	SLC25A16	uc001joj.3	-	10
chr10	70283823	T	C	SLC25A16	uc001joj.3	-	1
chr10	70283955	T	C	SLC25A16	uc001joj.3	-	1
chr10	70284034	T	C	SLC25A16	uc001joj.3	-	4
chr10	70284125	T	C	SLC25A16	uc001joj.3	-	1
chr10	70284133	T	C	SLC25A16	uc001joj.3	-	6
chr10	70284182	T	C	SLC25A16	uc001joj.3	-	11
chr10	70284186	T	C	SLC25A16	uc001joj.3	-	2
chr10	70284215	T	C	SLC25A16	uc001joj.3	-	1
chr10	70284235	T	C	SLC25A16	uc001joj.3	-	1
chr10	70284246	T	C	SLC25A16	uc001joj.3	-	14
chr10	70284257	T	C	SLC25A16	uc001joj.3	-	9
chr10	70284282	T	C	SLC25A16	uc001joj.3	-	1
chr10	70284383	T	C	SLC25A16	uc001joj.3	-	4
chr10	70284427	T	C	SLC25A16	uc001joj.3	-	2
chr10	70284513	T	C	SLC25A16	uc001joj.3	-	3
chr10	70284523	T	C	SLC25A16	uc001joj.3	-	1
chr10	70284526	T	C	SLC25A16	uc001joj.3	-	7
chr10	70284544	T	C	SLC25A16	uc001joj.3	-	1
chr10	70284552	T	C	SLC25A16	uc001joj.3	-	6
chr10	70284590	T	C	SLC25A16	uc001joj.3	-	1
chr10	70284596	T	C	SLC25A16	uc001joj.3	-	29
chr10	70284682	T	C	SLC25A16	uc001joj.3	-	10
chr10	70284695	T	C	SLC25A16	uc001joj.3	-	1
chr10	70284696	T	C	SLC25A16	uc001joj.3	-	5
chr10	70284721	T	C	SLC25A16	uc001joj.3	-	5
chr10	70284766	T	C	SLC25A16	uc001joj.3	-	12
chr10	70284798	T	C	SLC25A16	uc001joj.3	-	1
chr10	70284930	T	C	SLC25A16	uc001joj.3	-	1
chr10	70284990	T	C	SLC25A16	uc001joj.3	-	6
chr10	70285017	T	C	SLC25A16	uc001joj.3	-	1
chr10	70285030	T	C	SLC25A16	uc001joj.3	-	1
chr10	70285096	T	C	SLC25A16	uc001joj.3	-	1
chr10	70285124	T	C	SLC25A16	uc001joj.3	-	1
chr10	70285143	T	C	SLC25A16	uc001joj.3	-	1
chr10	70285165	T	C	SLC25A16	uc001joj.3	-	1
chr10	70285265	T	C	SLC25A16	uc001joj.3	-	14
chr10	70285283	T	C	SLC25A16	uc001joj.3	-	1
chr10	70285284	T	C	SLC25A16	uc001joj.3	-	19
chr10	70285331	T	C	SLC25A16	uc001joj.3	-	10
chr10	70285343	T	C	SLC25A16	uc001joj.3	-	3
chr10	70285349	T	C	SLC25A16	uc001joj.3	-	13
chr10	70392480	A	G	TET1	uc001jok.4	+	2
chr10	70510004	A	G	CCAR1	uc001jol.1	+	1
chr10	70510159	A	G	CCAR1	uc001jol.1	+	1
chr10	70510162	A	G	CCAR1	uc001jol.1	+	1
[truncated: 74,180 more rows]
