# Supplementary material for: ADAR1-mediated RNA-editing of 3′UTRs in breast cancer
Source: Biol Res. 2018 Oct 5;51:36. doi: 10.1186/s40659-018-0185-4 (PMC6172785; doi:10.1186/s40659-018-0185-4)
Supplement: Supplementary file 4 — Additional file 4. UTRs with an increased editing number on BC samples. [file 40659_2018_185_MOESM4_ESM.xlsx]

## Sheet: Hoja1
UTRs with an increased editing number on BC samples ( fold change > 1.25 on UTRs with more than 1 count/sample in average)
Average Counts A to G(I) (Normal samples)	Average Counts A to G(I) (Tumoral samples)	Fold Change	Refseq	UTR	Gene Symbol	SYMBOL_Text
0.972973	6.85857	7.04908	NM_001561	3'UTR	TNFRSF9	TNF receptor superfamily member 9(TNFRSF9)
3.84685	14.155	3.67965	NM_021067	3'UTR	GINS1	GINS complex subunit 1(GINS1)
3.17117	10.951	3.45331	NM_001130447	3'UTR	HAUS2	HAUS augmin like complex subunit 2(HAUS2)
5.8018	19.7153	3.39814	NM_018304	3'UTR	PRR11	proline rich 11(PRR11)
1.46847	4.63645	3.15733	NM_004857	3'UTR	AKAP5	A-kinase anchoring protein 5(AKAP5)
5.34234	14.3182	2.68014	NM_001039569	3'UTR	AP1S3	adaptor related protein complex 1 sigma 3 subunit(AP1S3)
6.5045	17.1632	2.63866	NM_032336	3'UTR	GINS4	GINS complex subunit 4(GINS4)
3.03604	7.66727	2.52542	NM_024620	3'UTR	ZNF329	zinc finger protein 329(ZNF329)
4.10811	10.2421	2.49313	NM_001004339	3'UTR	ZYG11A	zyg-11 family member A, cell cycle regulator(ZYG11A)
2.26126	5.50045	2.43247	NM_001037165	3'UTR	FOXK1	forkhead box K1(FOXK1)
0.981982	2.16228	2.20196	NM_207360	3'UTR	ZC3H12D	zinc finger CCCH-type containing 12D(ZC3H12D)
3.26126	6.98096	2.14057	NM_012426	3'UTR	SF3B3	splicing factor 3b subunit 3(SF3B3)
5.3964	11.4669	2.12492	NM_017638	3'UTR	MED18	mediator complex subunit 18(MED18)
1.35135	2.84769	2.10729	NM_018656	3'UTR	SLC35E3	solute carrier family 35 member E3(SLC35E3)
4.94595	10.1451	2.05119	NM_024798	3'UTR	SNX22	sorting nexin 22(SNX22)
1.57658	3.23119	2.0495	NM_152608	3'UTR	SDE2	SDE2 telomere maintenance homolog(SDE2)
9.68468	19.6591	2.02992	NM_002618	3'UTR	PEX13	peroxisomal biogenesis factor 13(PEX13)
1.26126	2.54488	2.01772	NM_003677	3'UTR	DENR	density regulated re-initiation and release factor(DENR)
10.2883	20.6927	2.01128	NM_207333	3'UTR	ZNF320	zinc finger protein 320(ZNF320)
1.25225	2.45059	1.95695	NM_014584	3'UTR	ERO1A	endoplasmic reticulum oxidoreductase 1 alpha(ERO1A)
12.5766	24.5376	1.95106	NM_001100624	3'UTR	CENPN	centromere protein N(CENPN)
2.1982	4.22212	1.92072	NM_015044	3'UTR	GGA2	golgi associated, gamma adaptin ear containing, ARF binding protein 2(GGA2)
12.8108	24.4134	1.90569	NM_003417	3'UTR	ZNF264	zinc finger protein 264(ZNF264)
5.2973	9.82049	1.85387	NM_001195104	3'UTR	GSR	glutathione-disulfide reductase(GSR)
29.3423	53.3318	1.81757	NM_000551	3'UTR	VHL	von Hippel-Lindau tumor suppressor(VHL)
2.87387	5.21759	1.81552	NM_016183	3'UTR	MRTO4	MRT4 homolog, ribosome maturation factor(MRTO4)
1.21622	2.19674	1.80621	NM_012118	3'UTR	NOCT	nocturnin(NOCT)
8.42342	15.0943	1.79194	NM_014898	3'UTR	ZFP30	ZFP30 zinc finger protein(ZFP30)
4.36937	7.77879	1.7803	NM_024654	3'UTR	NOL9	nucleolar protein 9(NOL9)
5.02703	8.92928	1.77626	NM_024884	3'UTR	L2HGDH	L-2-hydroxyglutarate dehydrogenase(L2HGDH)
5.27928	9.33092	1.76746	NR_024548	3'UTR	CRCP	CGRP receptor component(CRCP)
5.92793	10.398	1.75407	NM_001195833	3'UTR	RINL	Ras and Rab interactor like(RINL)
2.73874	4.78422	1.74687	NM_001040185	3'UTR	ZNF765	zinc finger protein 765(ZNF765)
3.81982	6.59474	1.72645	NM_001161499	3'UTR	ZNF611	zinc finger protein 611(ZNF611)
10.1802	17.4134	1.71052	NM_006452	3'UTR	PAICS	phosphoribosylaminoimidazole carboxylase; phosphoribosylaminoimidazolesuccinocarboxamide synthase(PAICS)
5.83784	9.91387	1.69821	NM_020954	3'UTR	RNF213	ring finger protein 213(RNF213)
29.8108	50.3908	1.69035	NM_006502	3'UTR	POLH	DNA polymerase eta(POLH)
1.45045	2.43699	1.68016	NM_003144	3'UTR	SSR1	signal sequence receptor subunit 1(SSR1)
9.98198	16.6464	1.66765	NM_182515	3'UTR	ZNF714	zinc finger protein 714(ZNF714)
3.1982	5.33092	1.66685	NM_018941	3'UTR	CLN8	ceroid-lipofuscinosis, neuronal 8(CLN8)
1.24324	2.06346	1.65974	NM_003145	3'UTR	SSR2	signal sequence receptor subunit 2(SSR2)
1.74775	2.88849	1.65269	NM_017924	3'UTR	C14orf119	chromosome 14 open reading frame 119(C14orf119)
1.40541	2.30553	1.64047	NM_024762	3'UTR	ZNF552	zinc finger protein 552(ZNF552)
1.24324	2.02267	1.62693	NM_017621	3'UTR	ALKBH4	alkB homolog 4, lysine demethylase(ALKBH4)
12.9459	21.01	1.6229	NM_014864	3'UTR	FAM20B	FAM20B, glycosaminoglycan xylosylkinase(FAM20B)
5.51351	8.9447	1.62232	NR_028493	5'UTR	LYRM2	LYR motif containing 2(LYRM2)
6.40541	10.35	1.61582	NM_015506	3'UTR	MMACHC	methylmalonic aciduria (cobalamin deficiency) cblC type, with homocystinuria(MMACHC)
7.5045	12.1015	1.61257	NM_145037	3'UTR	NXPE3	neurexophilin and PC-esterase domain family member 3(NXPE3)
10.2793	16.4388	1.59922	NM_178812	3'UTR	MTDH	metadherin(MTDH)
8.27027	13.2257	1.59919	NM_001100389	3'UTR	TMEM192	transmembrane protein 192(TMEM192)
1.59459	2.5485	1.59821	NM_173632	3'UTR	ZNF776	zinc finger protein 776(ZNF776)
11.4234	18.2212	1.59507	NM_152357	3'UTR	ZNF440	zinc finger protein 440(ZNF440)
14.3514	22.8178	1.58994	NM_032177	3'UTR	PHAX	phosphorylated adaptor for RNA export(PHAX)
1.14414	1.81868	1.58955	NM_018292	3'UTR	QRSL1	glutaminyl-tRNA synthase (glutamine-hydrolyzing)-like 1(QRSL1)
17.4414	27.3599	1.56867	NM_024955	3'UTR	FOXRED2	FAD dependent oxidoreductase domain containing 2(FOXRED2)
4.7027	7.35539	1.56408	NM_032933	3'UTR	TMEM241	transmembrane protein 241(TMEM241)
24.4955	38.2829	1.56285	NR_027671	5'UTR	UGGT1	UDP-glucose glycoprotein glucosyltransferase 1(UGGT1)
1.54054	2.40345	1.56013	NM_153257	3'UTR	ZNF461	zinc finger protein 461(ZNF461)
7.8018	12.1605	1.55867	NM_015659	3'UTR	RSL1D1	ribosomal L1 domain containing 1(RSL1D1)
8.51351	13.2194	1.55276	NM_017659	3'UTR	QPCTL	glutaminyl-peptide cyclotransferase like(QPCTL)
18.5766	28.7416	1.5472	NM_022098	3'UTR	XPNPEP3	X-prolyl aminopeptidase 3(XPNPEP3)
13.1171	20.2321	1.54242	NM_014033	3'UTR	METTL7A	methyltransferase like 7A(METTL7A)
10.8468	16.5558	1.52632	NM_001170543	3'UTR	PGAM5	PGAM family member 5, mitochondrial serine/threonine protein phosphatase(PGAM5)
4.45946	6.64007	1.48899	NM_005895	3'UTR	GOLGA3	golgin A3(GOLGA3)
38.5586	56.5521	1.46666	NM_001184819	3'UTR	GNL3L	G protein nucleolar 3 like(GNL3L)
14.2703	20.8513	1.46117	NM_173827	3'UTR	COX18	COX18, cytochrome c oxidase assembly factor(COX18)
14.0811	20.4669	1.4535	NM_198066	3'UTR	GNPNAT1	glucosamine-phosphate N-acetyltransferase 1(GNPNAT1)
10.4505	15.1623	1.45087	NM_002392	3'UTR	MDM2	MDM2 proto-oncogene(MDM2)
7.07207	10.2548	1.45004	NM_182762	3'UTR	MACC1	MACC1, MET transcriptional regulator(MACC1)
4.47748	6.46782	1.44452	NM_032831	3'UTR	ORAI2	ORAI calcium release-activated calcium modulator 2(ORAI2)
1.67568	2.40617	1.43594	NM_024947	3'UTR	PHC3	polyhomeotic homolog 3(PHC3)
14.3964	20.65	1.43439	NM_015962	3'UTR	FCF1	FCF1 rRNA-processing protein(FCF1)
12.3874	17.7398	1.43209	NM_001044388	3'UTR	ZNF557	zinc finger protein 557(ZNF557)
1.34234	1.91115	1.42374	NM_001137604	3'UTR	POLR1B	RNA polymerase I subunit B(POLR1B)
10.6126	15.107	1.42349	NR_033684	5'UTR	GATC	glutamyl-tRNA amidotransferase subunit C(GATC)
12.3784	17.6002	1.42185	NM_025136	3'UTR	OPA3	optic atrophy 3 (autosomal recessive, with chorea and spastic paraplegia)(OPA3)
1.09009	1.53944	1.41221	NM_001199290	3'UTR	PHOSPHO2L23	PHOSPHO2-KLHL23 readthrough(PHOSPHO2-KLHL23)
9.54955	13.4442	1.40784	NM_020696	3'UTR	KIAA1143	KIAA1143(KIAA1143)
13.3514	18.6863	1.39958	NM_003661	3'UTR	APOL1	apolipoprotein L1(APOL1)
9.00901	12.5802	1.39641	NM_021623	3'UTR	PLEKHA2	pleckstrin homology domain containing A2(PLEKHA2)
8.11712	11.3327	1.39615	NM_022835	3'UTR	PLEKHG2	pleckstrin homology and RhoGEF domain containing G2(PLEKHG2)
2.43243	3.38985	1.3936	NM_001146291	3'UTR	ZNF674	zinc finger protein 674(ZNF674)
6.83784	9.51768	1.39191	NM_024963	3'UTR	FBXL18	F-box and leucine rich repeat protein 18(FBXL18)
11.036	15.3581	1.39163	NM_138572	3'UTR	TAF8	TATA-box binding protein associated factor 8(TAF8)
6.92793	9.62285	1.38899	NM_145298	3'UTR	APOBEC3F	apolipoprotein B mRNA editing enzyme catalytic subunit 3F(APOBEC3F)
2.75676	3.79329	1.376	NR_033362	5'UTR	ATG12	autophagy related 12(ATG12)
8.59459	11.7815	1.3708	NM_005540	3'UTR	INPP5B	inositol polyphosphate-5-phosphatase B(INPP5B)
8.61261	11.8024	1.37036	NM_138400	3'UTR	NOM1	nucleolar protein with MIF4G domain 1(NOM1)
13.1261	17.8713	1.3615	NM_152362	3'UTR	TNFAIP8L1	TNF alpha induced protein 8 like 1(TNFAIP8L1)
8.44144	11.4914	1.36131	NM_001202519	3'UTR	CFLAR	CASP8 and FADD like apoptosis regulator(CFLAR)
21.7838	29.3726	1.34837	NM_001048183	3'UTR	PHACTR4	phosphatase and actin regulator 4(PHACTR4)
15.4234	20.7561	1.34575	NM_001876	3'UTR	CPT1A	carnitine palmitoyltransferase 1A(CPT1A)
8.34234	11.1478	1.33629	NM_016946	3'UTR	F11R	F11 receptor(F11R)
9.13514	12.2013	1.33564	NM_013302	3'UTR	EEF2K	eukaryotic elongation factor 2 kinase(EEF2K)
12.3964	16.4896	1.33019	NM_001127649	3'UTR	PEX26	peroxisomal biogenesis factor 26(PEX26)
14.7477	19.3926	1.31495	NM_018947	3'UTR	CYCS	cytochrome c, somatic(CYCS)
7.20721	9.46328	1.31303	NM_000051	3'UTR	ATM	ATM serine/threonine kinase(ATM)
4.8018	6.27652	1.30712	NM_182922	3'UTR	HEATR3	HEAT repeat containing 3(HEATR3)
6.27027	8.16591	1.30232	NM_018294	3'UTR	CWF19L1	CWF19-like 1, cell cycle control (S. pombe)(CWF19L1)
0.990991	1.28921	1.30093	NM_001114091	3'UTR	CDC27	cell division cycle 27(CDC27)
7.2973	9.45784	1.29607	NM_004285	3'UTR	H6PD	hexose-6-phosphate dehydrogenase/glucose 1-dehydrogenase(H6PD)
9.97297	12.9202	1.29552	NM_001098477	3'UTR	GRSF1	G-rich RNA sequence binding factor 1(GRSF1)
15.955	20.6201	1.2924	NM_012405	3'UTR	ICMT	isoprenylcysteine carboxyl methyltransferase(ICMT)
9.21622	11.9084	1.29212	NM_152396	3'UTR	METTL6	methyltransferase like 6(METTL6)
7.97297	10.291	1.29074	NM_001040441	3'UTR	ZBTB8A	zinc finger and BTB domain containing 8A(ZBTB8A)
28.5405	36.4733	1.27795	NM_198887	3'UTR	NUP43	nucleoporin 43(NUP43)
11.0631	14.087	1.27334	NM_001032999	3'UTR	CBFA2T2	CBFA2/RUNX1 translocation partner 2(CBFA2T2)
9.27027	11.7833	1.27109	NM_198882	3'UTR	SYNRG	synergin gamma(SYNRG)
4.81081	6.11333	1.27075	NM_017520	3'UTR	MPHOSPH8	M-phase phosphoprotein 8(MPHOSPH8)
48.1081	61.0934	1.26992	NM_182612	3'UTR	PDDC1	Parkinson disease 7 domain containing 1(PDDC1)
19.5315	24.6963	1.26443	NM_001080383	3'UTR	GJC1	gap junction protein gamma 1(GJC1)
12.982	16.3853	1.26216	NM_033107	3'UTR	GTPBP10	GTP binding protein 10(GTPBP10)
11.1171	14.0281	1.26185	NM_173666	3'UTR	DTWD2	DTW domain containing 2(DTWD2)
2.92793	3.66364	1.25128	NM_021646	3'UTR	ZNF500	zinc finger protein 500(ZNF500)
