# Supplementary material for: ADAR1-mediated RNA-editing of 3′UTRs in breast cancer
Source: Biol Res. 2018 Oct 5;51:36. doi: 10.1186/s40659-018-0185-4 (PMC6172785; doi:10.1186/s40659-018-0185-4)
Supplement: Supplementary file 6 — Additional file 6. List of primer sequences used for qRT-PCR and RESS-qPCR. [file 40659_2018_185_MOESM6_ESM.xlsx]

## Sheet: Hoja1
Primer Name		Sequence
ACTB	Fw	AACGGCTCCGGCATGTGCAAG	Rv	GCCGTGCTCGATGGGGTACTT
ADAR1_p110	Fw	GACTGAAGGTAGAGAAGGCTACG	Rv	TGCACTTCCTCGGGACAC
ADAR1_p150	Fw	CTTTCCGAGGAAACGAAAGCGA	Rv	CCGCTACTCCGCACTGGAA
ADAR1_ORF	Fw	AAGGCAGAACGCATGGGTTTCA	Rv	AGTGTCTTTGGCTGTGCTTCTGG
POLH	Fw	CAGCGGTGACAGCCACTAAGAAA	Rv	AGGGCTTGGATGGTGAATTGCTC
GINS4	Fw	AAAGATTGGAGCAGGCCTGGAT	Rv	ATGTGCTCCAGCTGTTCCATGA
ATM	Fw	CCAAAGCGTGCCAGAATGTGAA	Rv	AGCCAATACTGGACTGGTGCTT
ATM_3'UTR	Fw	ACCCTACTCTGAATGCAGATGACC	Rv	CTGTCGCCAAGGCTGGAATACAAT
Primer Name
RESS-qPCR primers, from Crews et al. (2015) (PMC4341880)		Sequence
AZIN1_Outer	Fw	ACTGAATGACATCATGTAATAAATGGCT	Rv	AATACAAGGAAGATGAGCCTCTGTTTAC
AZIN1_WT	Fw	CATTCAGCTCAGGAAGAAGACATCT	Rv	AATACAAGGAAGATGAGCCTCTGTTTAC
AZIN1_Edited	Fw	ACTGAATGACATCATGTAATAAATGGCT	Rv	GAGCTTGATCAAATTGTGGCAG
MDM2_Outer	Fw	ATAGGACTGAGGTAATTCTGCACAGCA	Rv	AAGAGATTCTGCTTGGTTGTAGCTGAAG
MDM2_WT	Fw	ATAGGACTGAGGTAATTCTGCACAGCA	Rv	ATAATGCTTGGAGGACCTCCACATGT
MDM2_Edited	Fw	TAAATGGCCAAAGGGATTAGTAGTGTG	Rv	AAGAGATTCTGCTTGGTTGTAGCTGAAG
